# Supplementary material for: Genome-Wide Identification and Expression Profiling of Sugar Transport Protein Response to Fusarium Head Blight in Wheat (Triticum aestivum L.)
Source: Plants (Basel). 2025 Sep 25;14(19):2976. doi: 10.3390/plants14192976 (PMC12526077; doi:10.3390/plants14192976)
Supplement: Supplementary file 1 [file plants-14-02976-s001.zip › Table S1.xlsx]

## Sheet: Sheet1
Table S1. The results of conserved domain detection using the NCBI Batch CD-Search Tool
Gene-ID	Hit type	PSSM-ID	From	To	E-Value	Bitscore	Accession	Short name	Incomplete	Superfamily
TraesCS1A02G064900.1	specific	340919	36	482	5.50898e-151	437.067	cd17361	MFS_STP	-	cl28910
TraesCS1A02G064900.2	specific	340919	3	432	4.52771e-141	410.103	cd17361	MFS_STP	-	cl28910
TraesCS1A02G219500.1	specific	340919	31	475	2.63286e-180	511.025	cd17361	MFS_STP	-	cl28910
TraesCS1A02G341100.1	specific	340919	31	476	0	555.323	cd17362	MFS_STP	-	cl28910
TraesCS1B02G232900.1	specific	340919	31	475	1.05676e-176	502.551	cd17362	MFS_STP	-	cl28910
TraesCS1B02G353800.1	specific	340919	31	476	0	555.323	cd17362	MFS_STP	-	cl28910
TraesCS1B02G454800.1	specific	340919	24	472	8.41275e-176	499.469	cd17363	MFS_STP	-	cl28910
TraesCS1B02G454800.2	specific	340919	24	472	8.41275e-176	499.469	cd17363	MFS_STP	-	cl28910
TraesCS1D02G065700.1	specific	340919	35	481	1.66991e-152	440.919	cd17363	MFS_STP	-	cl28910
TraesCS1D02G221100.1	specific	340919	31	475	7.45207e-179	507.943	cd17364	MFS_STP	-	cl28910
TraesCS1D02G343200.1	specific	340919	31	476	0	555.323	cd17364	MFS_STP	-	cl28910
TraesCS2A02G205500.1	specific	340919	29	477	0	569.961	cd17364	MFS_STP	-	cl28910
TraesCS2A02G259500.1	specific	340919	29	476	0	605.399	cd17365	MFS_STP	-	cl28910
TraesCS2A02G340600.1	specific	340919	30	476	1.34378e-164	471.35	cd17365	MFS_STP	-	cl28910
TraesCS2A02G340700.1	specific	340919	33	479	2.01223e-160	460.949	cd17365	MFS_STP	-	cl28910
TraesCS2A02G340800.1	specific	340919	30	476	3.04224e-159	457.868	cd17366	MFS_STP	-	cl28910
TraesCS2A02G340900.1	specific	340919	30	474	7.61809e-153	441.304	cd17366	MFS_STP	-	cl28910
TraesCS2A02G341400.1	specific	340919	30	476	4.71267e-166	475.202	cd17366	MFS_STP	-	cl28910
TraesCS2B02G232900.1	specific	340919	29	477	0	566.879	cd17367	MFS_STP	-	cl28910
TraesCS2B02G282400.1	specific	340919	29	476	0	605.014	cd17367	MFS_STP	-	cl28910
TraesCS2B02G338400.1	specific	340919	30	476	2.91433e-164	470.579	cd17367	MFS_STP	-	cl28910
TraesCS2B02G338500.1	specific	340919	33	479	1.70876e-160	460.949	cd17361	MFS_STP	-	cl28910
TraesCS2B02G338600.1	specific	340919	3	419	1.22802e-141	410.873	cd17361	MFS_STP	-	cl28910
TraesCS2B02G338700.1	specific	340919	30	508	2.65342e-152	441.304	cd17361	MFS_STP	-	cl28910
TraesCS2B02G338700.2	specific	340919	30	474	1.94528e-158	455.556	cd17361	MFS_STP	-	cl28910
TraesCS2B02G339100.1	specific	340919	30	476	4.68702e-170	485.217	cd17361	MFS_STP	-	cl28910
TraesCS2D02G230100LC.1	specific	340919	106	554	0	577.279	cd17361	MFS_STP	-	cl28910
TraesCS2D02G264200.1	specific	340919	29	476	0	605.399	cd17361	MFS_STP	-	cl28910
TraesCS2D02G318200.1	specific	340919	30	476	3.98977e-163	467.498	cd17361	MFS_STP	-	cl28910
TraesCS2D02G318300.1	specific	340919	33	479	4.77394e-161	462.49	cd17361	MFS_STP	-	cl28910
TraesCS2D02G318400.1	specific	340919	30	476	4.91387e-159	457.482	cd17361	MFS_STP	-	cl28910
TraesCS2D02G318500.1	specific	340919	30	474	1.44854e-152	440.534	cd17361	MFS_STP	-	cl28910
TraesCS2D02G319100.1	specific	340919	30	476	2.55896e-166	475.972	cd17361	MFS_STP	-	cl28910
TraesCS3A02G102800.1	specific	340919	29	476	3.57288e-169	482.906	cd17362	MFS_STP	-	cl28910
TraesCS3A02G475200.1	specific	340919	29	475	0	567.649	cd17361	MFS_STP	-	cl28910
TraesCS3B02G120300.1	specific	340919	1	427	6.6026e-159	454.786	cd17361	MFS_STP	-	cl28910
TraesCS3B02G518800.1	specific	340919	29	475	0	569.961	cd17361	MFS_STP	-	cl28910
TraesCS3B02G518900.1	specific	340919	29	475	0	579.976	cd17363	MFS_STP	-	cl28910
TraesCS3D02G105000.1	specific	340919	31	478	1.06143e-172	492.15	cd17361	MFS_STP	-	cl28910
TraesCS3D02G470200.1	specific	340919	29	475	0	580.361	cd17361	MFS_STP	-	cl28910
TraesCS3D02G470300.1	specific	340919	29	475	0	570.731	cd17361	MFS_STP	-	cl28910
TraesCS4A02G066200.1	specific	340919	30	473	0	610.407	cd17364	MFS_STP	-	cl28910
TraesCS4A02G314900.1	specific	340919	32	473	0	523.737	cd17361	MFS_STP	-	cl28910
TraesCS4A02G384900.1	specific	340919	30	477	2.28155e-170	485.987	cd17361	MFS_STP	-	cl28910
TraesCS4B02G243500.1	specific	340919	30	473	0	617.34	cd17361	MFS_STP	-	cl28910
TraesCS4B02G346400.1	specific	340919	32	475	2.200.125e-151	437.837	cd17365	MFS_STP	-	cl28910
TraesCS4B02G371700.1	specific	340919	28	475	0	536.448	cd17361	MFS_STP	-	cl28910
TraesCS4B02G371700.2	specific	340919	133	566	0	519.885	cd17361	MFS_STP	-	cl28910
TraesCS4D02G243100.1	specific	340919	30	473	0	617.725	cd17361	MFS_STP	-	cl28910
TraesCS4D02G341400.1	specific	340919	32	475	2.27742e-150	435.141	cd17361	MFS_STP	-	cl28910
TraesCS4D02G365800.1	specific	340919	30	477	0	536.833	cd17361	MFS_STP	-	cl28910
TraesCS5A02G001100.1	specific	340919	30	476	0	561.871	cd17361	MFS_STP	-	cl28910
TraesCS5A02G182600.1	specific	340919	32	476	0	534.907	cd17361	MFS_STP	-	cl28910
TraesCS5A02G226500.1	specific	340919	33	475	0	581.131	cd17361	MFS_STP	-	cl28910
TraesCS5A02G226700.1	specific	340919	36	473	3.69543e-178	506.017	cd17361	MFS_STP	-	cl28910
TraesCS5A02G226800.1	specific	340919	32	473	0	547.619	cd17361	MFS_STP	-	cl28910
TraesCS5A02G515200.1	specific	340919	32	475	1.02868e-150	436.296	cd17361	MFS_STP	-	cl28910
TraesCS5A02G542600.1	specific	340919	31	357	2.89147e-126	368.886	cd17361	MFS_STP	C	cl28910
TraesCS5A02G542600.1	specific	340919	31	477	0	534.137	cd17361	MFS_STP	-	cl28910
TraesCS5B02G001000.1	specific	340919	30	476	0	555.323	cd17361	MFS_STP	-	cl28910
TraesCS5B02G180800.1	specific	340919	32	476	0	537.219	cd17361	MFS_STP	-	cl28910
TraesCS5B02G225100.1	specific	340919	33	475	0	582.672	cd17361	MFS_STP	-	cl28910
TraesCS5B02G225300.1	specific	340919	36	466	5.3473e-171	487.528	cd17361	MFS_STP	-	cl28910
TraesCS5B02G225400.1	specific	340919	32	473	0	545.693	cd17361	MFS_STP	-	cl28910
TraesCS5D02G001600.1	specific	340919	30	476	0	548.00.14	cd17361	MFS_STP	-	cl28910
TraesCS5D02G187100.1	specific	340919	32	476	0	537.604	cd17361	MFS_STP	-	cl28910
TraesCS5D02G233900.1	specific	340919	33	475	0	580.361	cd17361	MFS_STP	-	cl28910
TraesCS5D02G234100.1	specific	340919	36	473	2.02703e-179	509.484	cd17361	MFS_STP	-	cl28910
TraesCS5D02G234200.1	specific	340919	32	473	0	541.456	cd17361	MFS_STP	-	cl28910
TraesCS5D02G549900.1	specific	340919	32	473	0	522.581	cd17361	MFS_STP	-	cl28910
TraesCS5D02G558100.1	specific	340919	28	463	1.37417e-176	501.395	cd17361	MFS_STP	-	cl28910
TraesCS6A02G134000.1	specific	340919	30	479	1.84251e-160	461.334	cd17361	MFS_STP	-	cl28910
TraesCS6A02G231700.1	specific	340919	28	474	6.98207e-130	382.754	cd17361	MFS_STP	-	cl28910
TraesCS6A02G351600.1	specific	340919	32	355	1.85272e-128	373.509	cd17361	MFS_STP	C	cl28910
TraesCS6B02G162200.1	specific	340919	30	479	6.08268e-162	465.186	cd17361	MFS_STP	-	cl28910
TraesCS6B02G384700.1	specific	340919	32	475	0	565.338	cd17361	MFS_STP	-	cl28910
TraesCS6D02G123300.1	specific	340919	30	479	3.26823e-162	465.572	cd17361	MFS_STP	-	cl28910
TraesCS7A02G085900.1	specific	340919	30	478	5.49068e-174	495.232	cd17361	MFS_STP	-	cl28910
TraesCS7A02G288800.1	specific	340919	29	475	0	564.183	cd17361	MFS_STP	-	cl28910
TraesCS7B02G185800.1	specific	340919	29	475	0	565.338	cd17361	MFS_STP	-	cl28910
TraesCS7D02G080200.1	specific	340919	31	478	7.99539e-174	494.847	cd17361	MFS_STP	-	cl28910
TraesCS7D02G286600.1	specific	340919	29	475	0	563.797	cd17361	MFS_STP	-	cl28910
TraesCS1B02G126000LC.1	superfamily	475125	1	102	1.91203e-40	137.767	cl28910	MFSsuperfamily	C	-
TraesCS6D02G440900LC.1	superfamily	475125	3	112	3.22657e-25	97.7278	cl28910	MFSsuperfamily	NC	-
TraesCS6D02G440800LC.1	superfamily	475125	32	201	4.95448e-88	264.112	cl28910	MFSsuperfamily	C	-
TraesCS3A02G475400.1	superfamily	475125	54	246	2.83262e-100.1	298.395	cl28910	MFSsuperfamily	N	-
TraesCS3A02G475300.1	superfamily	475125	29	158	9.47525e-63	197.473	cl28910	MFSsuperfamily	C	-
Notes: Hit type: The hit type that represent various confidence levels (specific hits, non-specific hits) and domain model scope (superfamilies, multi-domains); PSSM-ID: A PSSM ID is the unique identifier for a domain model's position-specific scoring matrix (PSSM); From...To: The range of amino acids in the query protein sequence to which the domain model aligns; E-Value: The expect value, or E-…
