# Supplementary material for: Genome-Wide Identification and Expression Profiling of Sugar Transport Protein Response to Fusarium Head Blight in Wheat (Triticum aestivum L.)
Source: Plants (Basel). 2025 Sep 25;14(19):2976. doi: 10.3390/plants14192976 (PMC12526077; doi:10.3390/plants14192976)
Supplement: Supplementary file 1 [file plants-14-02976-s001.zip › Table S10.xlsx]

## Sheet: RAW DATA
Target Name	Sample Name	CT	Cq Std. Dev	CT（Actin）	CT(Actin) mean	△ct		△ct mean				2^-△△ct mean	2^-△△ct Std.Dev	T.Test
TaSTP27-1A	Fi-0	28.9241		16.0846	15.7423	13.1818	9292.37			7238.83	1.28368
TaSTP27-1A	Fi-0	28.3563	0.335722	15.6794	15.7423	12.614	6268.92	12.7945	-12.7945	7238.83	0.866014	1	0.245804	0.5
TaSTP27-1A	Fi-0	28.3299		15.4628	15.7423	12.5876	6155.19			7238.83	0.850302
TaSTP27-1A	Fi-2h	27.58		15.758	15.6716	11.9083		-12.7945	-0.886151	0.886151	1.84824
TaSTP27-1A	Fi-2h	27.9833	0.244875	15.7136	15.6716	12.3117		-12.7945	-0.482817	0.482817	1.39747	1.53533	0.271627	0.0326007
TaSTP27-1A	Fi-2h	28.0222		15.5433	15.6716	12.3506		-12.7945	-0.443896	0.443896	1.36027
TaSTP27-1A	Fi-8h	27.5126		15.8285	15.6081	11.9045		-12.7945	-0.889979	0.889979	1.85315
TaSTP27-1A	Fi-8h	27.0436	0.260781	15.7856	15.6081	11.4355		-12.7945	-1.35896	1.35896	2.56499	2.30616	0.393647	0.00633513
TaSTP27-1A	Fi-8h	27.0805		15.2103	15.6081	11.4724		-12.7945	-1.32212	1.32212	2.50033
TaSTP27-1A	Fi-24h	26.9533		15.9019	15.927	11.0263		-12.7945	-1.76822	1.76822	3.40633
TaSTP27-1A	Fi-24h	26.8736	0.0473971	15.9524	15.927	10.9466		-12.7945	-1.84788	1.84788	3.59972	3.53914	0.115161	0.000348306
TaSTP27-1A	Fi-24h	26.8689		15.9267	15.927	10.9419		-12.7945	-1.85255	1.85255	3.61137
TaSTP27-1A	Fi-48h	26.5151		15.6972	15.5371	10.978		-12.7945	-1.81644	1.81644	3.52212
TaSTP27-1A	Fi-48h	26.3719	0.137585	15.7557	15.5371	10.8348		-12.7945	-1.95969	1.95969	3.88978	3.54214	0.338083	0.000364268
TaSTP27-1A	Fi-48h	26.647		15.1583	15.5371	11.1099		-12.7945	-1.6846	1.6846	3.21451
TaSTP27-1A	Y158-0	30.0539		15.4525	15.4491	14.6048		-12.7945	1.81038	-1.81038	0.285117
TaSTP27-1A	Y158-0	29.4432	0.326234	15.6326	15.4491	13.9941		-12.7945	1.19962	-1.19962	0.435389	0.374963	0.0793388	0.0187671
TaSTP27-1A	Y158-0	29.5497		15.2621	15.4491	14.1007		-12.7945	1.3062	-1.3062	0.404385
TaSTP27-1A	Y158-2h	28.2194		17.1168	16.821	11.3984		-12.7945	-1.39606	1.39606	2.63181
TaSTP27-1A	Y158-2h	28.0428	0.0990477	16.5855	16.821	11.2218		-12.7945	-1.5727	1.5727	2.9746	2.75259	0.19252	0.000410411
TaSTP27-1A	Y158-2h	28.2088		16.7608	16.821	11.3877		-12.7945	-1.40672	1.40672	2.65135
TaSTP27-1A	Y158-8h	28.2845		16.2435	16.0285	12.256		-12.7945	-0.538514	0.538514	1.45248
TaSTP27-1A	Y158-8h	28.0771	0.137369	15.9041	16.0285	12.0486		-12.7945	-0.745923	0.745923	1.67705	1.51008	0.146889	0.0240715
TaSTP27-1A	Y158-8h	28.3368		15.938	16.0285	12.3083		-12.7945	-0.486182	0.486182	1.40073
TaSTP27-1A	Y158-24h	28.4727		16.0686	16.0438	12.429		-12.7945	-0.365515	0.365515	1.28834
TaSTP27-1A	Y158-24h	28.0916	0.57144	15.868	16.0438	12.0478		-12.7945	-0.746634	0.746634	1.67787	1.24541	0.455448	0.235167
TaSTP27-1A	Y158-24h	29.2153		16.1946	16.0438	13.1715		-12.7945	0.377034	-0.377034	0.770019
TaSTP27-1A	Y158-48h	26.7499		16.4939	16.3433	10.4066		-12.7945	-2.38786	2.38786	5.2338
TaSTP27-1A	Y158-48h	26.5292	0.12704	16.2606	16.3433	10.1859		-12.7945	-2.60857	2.60857	6.099	5.52384	0.498111	0.000444471
TaSTP27-1A	Y158-48h	26.7486		16.2754	16.3433	10.4053		-12.7945	-2.38921	2.38921	5.23871
TaSTP6-2A	Fi-0	29.3903		17.013	17.1512	12.2391	4834.31			4435.37	1.08994
TaSTP6-2A	Fi-0	29.2751	0.135588	17.2757	17.1512	12.1239	4463.19	12.1106	-12.1106	4435.37	1.00627	1	0.0932382	0.5
TaSTP6-2A	Fi-0	29.1201		17.1651	17.1512	11.9689	4008.62			4435.37	0.903785
TaSTP6-2A	Fi-2h	28.6136		16.4468	16.4262	12.1874		-12.1106	0.0767551	-0.0767551	0.948188
TaSTP6-2A	Fi-2h	28.8545	0.209935	16.4467	16.4262	12.4283		-12.1106	0.317643	-0.317643	0.80238	0.940935	0.135075	0.285417
TaSTP6-2A	Fi-2h	28.4362		16.3852	16.4262	12.01		-12.1106	-0.100624	0.100624	1.07224
TaSTP6-2A	Fi-8h	29.226		16.9401	16.9551	12.2709		-12.1106	0.160243	-0.160243	0.894874
TaSTP6-2A	Fi-8h	29.1967	0.0651872	16.9692	16.9551	12.2416		-12.1106	0.130939	-0.130939	0.913237	0.927918	0.0423394	0.15785
TaSTP6-2A	Fi-8h	29.1013		16.9561	16.9551	12.1462		-12.1106	0.0355725	-0.0355725	0.975644
TaSTP6-2A	Fi-24h	28.2655		16.477	16.4754	11.7901		-12.1106	-0.320551	0.320551	1.24881
TaSTP6-2A	Fi-24h	28.096	0.0995588	16.524	16.4754	11.6206		-12.1106	-0.490054	0.490054	1.4045	1.29905	0.0913509	0.0082884
TaSTP6-2A	Fi-24h	28.2712		16.4252	16.4754	11.7958		-12.1106	-0.314819	0.314819	1.24386
TaSTP6-2A	Fi-48h	27.0768		16.4429	16.4573	10.6195		-12.1106	-1.4911	1.4911	2.81104
TaSTP6-2A	Fi-48h	27.1866	0.0553741	16.5436	16.4573	10.7293		-12.1106	-1.38131	1.38131	2.60505	2.69955	0.104037	1.64545e-05
TaSTP6-2A	Fi-48h	27.1443		16.3853	16.4573	10.687		-12.1106	-1.42362	1.42362	2.68258
TaSTP6-2A	Y158-0	28.8121		16.3304	16.3853	12.4268		-12.1106	0.316172	-0.316172	0.803198
TaSTP6-2A	Y158-0	29.117	0.188835	16.4488	16.3853	12.7317		-12.1106	0.621097	-0.621097	0.650176	0.759817	0.095638	0.0178714
TaSTP6-2A	Y158-0	28.7716		16.3768	16.3853	12.3863		-12.1106	0.275654	-0.275654	0.826076
TaSTP6-2A	Y158-2h	27.0825		17.2687	17.2629	9.81953		-12.1106	-2.29109	2.29109	4.89424
TaSTP6-2A	Y158-2h	27.1662	0.0969431	17.3132	17.2629	9.90323		-12.1106	-2.20738	2.20738	4.61837	4.5977	0.307396	0.000579851
TaSTP6-2A	Y158-2h	27.2758		17.207	17.2629	10.0128		-12.1106	-2.09778	2.09778	4.28049
TaSTP6-2A	Y158-8h	28.7895		17.0761	17.147	11.6425		-12.1106	-0.468108	0.468108	1.38329
TaSTP6-2A	Y158-8h	29.048	0.13873	17.1759	17.147	11.901		-12.1106	-0.209627	0.209627	1.15639	1.29446	0.121202	0.0159422
TaSTP6-2A	Y158-8h	28.8314		17.1889	17.147	11.6844		-12.1106	-0.42621	0.42621	1.3437
TaSTP6-2A	Y158-24h	29.1278		16.7985	16.8412	12.2866		-12.1106	0.175985	-0.175985	0.885163
TaSTP6-2A	Y158-24h	29.2469	0.0738173	16.8842	16.8412	12.4057		-12.1106	0.295041	-0.295041	0.815049	0.865098	0.0436266	0.056529
TaSTP6-2A	Y158-24h	29.1117		16.841	16.8412	12.2705		-12.1106	0.159908	-0.159908	0.895082
TaSTP6-2A	Y158-48h	27.6829		17.1202	17.1286	10.5543		-12.1106	-1.55632	1.55632	2.94103
TaSTP6-2A	Y158-48h	28.1689	0.253194	17.1445	17.1286	11.0402		-12.1106	-1.07037	1.07037	2.09997	2.44086	0.442579	0.0129279
TaSTP6-2A	Y158-48h	28.0492		17.1211	17.1286	10.9206		-12.1106	-1.19003	1.19003	2.28157
TaSTP6-2B	Fi-0	28.3645		16.0846	15.7423	12.6222	6304.7			6405.94	0.984197
TaSTP6-2B	Fi-0	28.2994	0.0978989	15.6794	15.7423	12.5571	6026.51	12.643	-12.643	6405.94	0.940769	1	0.0685135	0.5
TaSTP6-2B	Fi-0	28.4919		15.4628	15.7423	12.7496	6886.6			6405.94	1.07503
TaSTP6-2B	Fi-2h	28.3346		15.758	15.6716	12.663		-12.643	0.0199893	-0.0199893	0.98624
TaSTP6-2B	Fi-2h	28.1125	0.127048	15.7136	15.6716	12.4409		-12.643	-0.202087	0.202087	1.15036	1.04188	0.0939548	0.284745
TaSTP6-2B	Fi-2h	28.3305		15.5433	15.6716	12.6588		-12.643	0.0158841	-0.0158841	0.98905
TaSTP6-2B	Fi-8h	28.7713		15.8285	15.6081	13.1632		-12.643	0.520227	-0.520227	0.697262
TaSTP6-2B	Fi-8h	29.0278	0.142569	15.7856	15.6081	13.4197		-12.643	0.776751	-0.776751	0.58368	0.624318	0.0633091	0.00113643
TaSTP6-2B	Fi-8h	29.0074		15.2103	15.6081	13.3993		-12.643	0.756304	-0.756304	0.592011
TaSTP6-2B	Fi-24h	28.1386		15.9019	15.927	12.2116		-12.643	-0.431371	0.431371	1.34851
TaSTP6-2B	Fi-24h	28.2021	0.0535813	15.9524	15.927	12.2751		-12.643	-0.367873	0.367873	1.29045	1.34276	0.0496869	0.00152317
TaSTP6-2B	Fi-24h	28.0956		15.9267	15.927	12.1686		-12.643	-0.474381	0.474381	1.38932
TaSTP6-2B	Fi-48h	28.0186		15.6972	15.5371	12.4815		-12.643	-0.161484	0.161484	1.11844
TaSTP6-2B	Fi-48h	28.08	0.383294	15.7557	15.5371	12.5429		-12.643	-0.100085	0.100085	1.07184	1.30746	0.368498	0.141842
TaSTP6-2B	Fi-48h	27.3875		15.1583	15.5371	11.8504		-12.643	-0.792536	0.792536	1.73212
TaSTP6-2B	Y158-0	29.4989		15.4525	15.4491	14.0498		-12.643	1.40686	-1.40686	0.377131
TaSTP6-2B	Y158-0	30.211	0.362903	15.6326	15.4491	14.7619		-12.643	2.11896	-2.11896	0.230213	0.309302	0.0741035	0.000150083
TaSTP6-2B	Y158-0	29.7333		15.2621	15.4491	14.2843		-12.643	1.64133	-1.64133	0.320562
TaSTP6-2B	Y158-2h	26.6368		17.1168	16.821	9.81576		-12.643	-2.82721	2.82721	7.09698
TaSTP6-2B	Y158-2h	27.1294	0.323187	16.5855	16.821	10.3083		-12.643	-2.33463	2.33463	5.0442	6.61108	1.38919	0.00980966
TaSTP6-2B	Y158-2h	26.5206		16.7608	16.821	9.6996		-12.643	-2.94337	2.94337	7.69205
TaSTP6-2B	Y158-8h	29.0109		16.2435	16.0285	12.9824		-12.643	0.339398	-0.339398	0.790371
TaSTP6-2B	Y158-8h	28.7174	0.152073	15.9041	16.0285	12.6889		-12.643	0.0459228	-0.0459228	0.96867	0.892332	0.0918697	0.0923834
TaSTP6-2B	Y158-8h	28.795		15.938	16.0285	12.7665		-12.643	0.123506	-0.123506	0.917954
TaSTP6-2B	Y158-24h	29.0431		16.0686	16.0438	12.9993		-12.643	0.356333	-0.356333	0.781148
TaSTP6-2B	Y158-24h	30.0142	0.50138	15.868	16.0438	13.9704		-12.643	1.32748	-1.32748	0.398465	0.60926	0.194286	0.0301596
TaSTP6-2B	Y158-24h	29.3123		16.1946	16.0438	13.2685		-12.643	0.62556	-0.62556	0.648168
TaSTP6-2B	Y158-48h	27.2755		16.4939	16.3433	10.9322		-12.643	-1.71073	1.71073	3.27326
TaSTP6-2B	Y158-48h	27.2132	0.0452819	16.2606	16.3433	10.8699		-12.643	-1.77304	1.77304	3.41773	3.3901	0.105765	1.04569e-05
TaSTP6-2B	Y158-48h	27.1875		16.2754	16.3433	10.8442		-12.643	-1.7988	1.7988	3.4793
TaSTP3-2A	Fi-0	33.3193		17.013	17.1512	16.168	73631.3			99839.1	0.737499
TaSTP3-2A	Fi-0	34.2807	0.51432	17.2757	17.1512	17.1295	143383	16.5432	-16.5432	99839.1	1.43614	1	0.380311	0.5
TaSTP3-2A	Fi-0	33.4834		17.1651	17.1512	16.3322	82503.3			99839.1	0.826362
TaSTP3-2A	Fi-2h	Undetermined		16.4468	16.4262	/		-16.5432	/	/	/
TaSTP3-2A	Fi-2h	31.8106	0.179283	16.4467	16.4262	15.3844		-16.5432	-1.15886	1.15886	2.23281	2.44731	0.303346	0.0113262
TaSTP3-2A	Fi-2h	31.5571		16.3852	16.4262	15.1308		-16.5432	-1.41241	1.41241	2.66181
TaSTP3-2A	Fi-8h	31.9878		17.0414	17.0652	14.9225		-16.5432	-1.62069	1.62069	3.07522
TaSTP3-2A	Fi-8h	31.3312	0.508035	17.1516	17.0652	14.266		-16.5432	-2.27725	2.27725	4.84752	4.69083	1.54325	0.0233273
TaSTP3-2A	Fi-8h	30.9879		17.0026	17.0652	13.9227		-16.5432	-2.62053	2.62053	6.14976
TaSTP3-2A	Fi-24h	31.6786		16.477	16.4754	15.2032		-16.5432	-1.34002	1.34002	2.53154
TaSTP3-2A	Fi-24h	32.5498	0.435589	16.524	16.4754	16.0744		-16.5432	-0.468844	0.468844	1.384	1.93026	0.575746	0.0449519
TaSTP3-2A	Fi-24h	32.1116		16.4252	16.4754	15.6362		-16.5432	-0.907084	0.907084	1.87525
TaSTP3-2A	Fi-48h	31.1596		17.0721	17.0726	14.087		-16.5432	-2.45621	2.45621	5.48774
TaSTP3-2A	Fi-48h	30.5672	0.38267	17.0729	17.0726	13.4946		-16.5432	-3.04861	3.04861	8.27417	7.59174	1.85922	0.0109288
TaSTP3-2A	Fi-48h	30.4438		17.0728	17.0726	13.3712		-16.5432	-3.17206	3.17206	9.01332
TaSTP3-2A	Y158-0	34.6454		16.3304	16.3853	18.26		-16.5432	1.71679	-1.71679	0.304226
TaSTP3-2A	Y158-0	34.0839	0.326941	16.4488	16.3853	17.6986		-16.5432	1.15537	-1.15537	0.44895	0.401709	0.0844361	0.0530639
TaSTP3-2A	Y158-0	34.0743		16.3768	16.3853	17.689		-16.5432	1.14576	-1.14576	0.45195
TaSTP3-2A	Y158-2h	30.2096		17.2687	17.2629	12.9466		-16.5432	-3.59663	3.59663	12.0974
TaSTP3-2A	Y158-2h	31.1139	0.639465	17.3132	17.2629	13.851		-16.5432	-2.69228	2.69228	6.46336	9.28038	3.98387	0.103463
TaSTP3-2A	Y158-2h	Undetermined		17.207	17.2629	/		-16.5432	/	/	/
TaSTP3-2A	Y158-8h	30.789		17.0761	17.147	13.642		-16.5432	-2.90123	2.90123	7.47062
TaSTP3-2A	Y158-8h	30.7106	0.53593	17.1759	17.147	13.5636		-16.5432	-2.97964	2.97964	7.8879	9.98048	3.99128	0.0293756
TaSTP3-2A	Y158-8h	29.824		17.1889	17.147	12.677		-16.5432	-3.86621	3.86621	14.5829
TaSTP3-2A	Y158-24h	32.0154		17.1492	17.0841	14.9313		-16.5432	-1.61195	1.61195	3.05665
TaSTP3-2A	Y158-24h	31.947	0.151513	17.2189	17.0841	14.8629		-16.5432	-1.68036	1.68036	3.20509	2.96114	0.303191	0.00132122
TaSTP3-2A	Y158-24h	32.2368		16.8841	17.0841	15.1527		-16.5432	-1.3905	1.3905	2.6217
TaSTP3-2A	Y158-48h	29.5358		17.1202	17.1286	12.4072		-16.5432	-4.136	4.136	17.5817
TaSTP3-2A	Y158-48h	28.7538	0.391216	17.1445	17.1286	11.6252		-16.5432	-4.91803	4.91803	30.2326	23.7391	6.33216	0.0122707
TaSTP3-2A	Y158-48h	29.1232		17.1211	17.1286	11.9946		-16.5432	-4.54863	4.54863	23.4031
TaSTP3-2B	Fi-0	22.755		17.117	17.095	5.65995	50.5608			51.252	0.986513
TaSTP3-2B	Fi-0	22.4286	0.320405	17.0746	17.095	5.33356	40.3238	5.65595	-5.65595	51.252	0.786775	1	0.220278	0.5
TaSTP3-2B	Fi-0	23.0693		17.0935	17.095	5.97433	62.8715			51.252	1.22671
TaSTP3-2B	Fi-2h	19.3522		16.9858	16.9571	2.39507		-5.65595	-3.26087	3.26087	9.58563
TaSTP3-2B	Fi-2h	19.4261	0.1301	17.067	16.9571	2.46896		-5.65595	-3.18699	3.18699	9.10707	8.91215	0.789213	0.000921298
TaSTP3-2B	Fi-2h	19.6052		16.8186	16.9571	2.64808		-5.65595	-3.00787	3.00787	8.04374
TaSTP3-2B	Fi-8h	20.1827		17.0414	17.0652	3.11752		-5.65595	-2.53843	2.53843	5.80955
TaSTP3-2B	Fi-8h	20.0554	0.0638031	17.1516	17.0652	2.99024		-5.65595	-2.66571	2.66571	6.34537	6.08661	0.268381	9.83781e-06
TaSTP3-2B	Fi-8h	20.1112		17.0026	17.0652	3.04598		-5.65595	-2.60997	2.60997	6.10491
TaSTP3-2B	Fi-24h	21.3104		17.1337	17.0711	4.23928		-5.65595	-1.41667	1.41667	2.66968
TaSTP3-2B	Fi-24h	21.4543	0.0870517	17.2618	17.0711	4.38316		-5.65595	-1.27278	1.27278	2.41627	2.59324	0.153727	0.000441944
TaSTP3-2B	Fi-24h	21.2975		16.818	17.0711	4.22633		-5.65595	-1.42962	1.42962	2.69375
TaSTP3-2B	Fi-48h	20.1166		17.0721	17.0726	3.04398		-5.65595	-2.61197	2.61197	6.11338
TaSTP3-2B	Fi-48h	19.888	0.116211	17.0729	17.0726	2.81541		-5.65595	-2.84054	2.84054	7.16286	6.68774	0.531732	0.000419407
TaSTP3-2B	Fi-48h	19.9658		17.0728	17.0726	2.89318		-5.65595	-2.76277	2.76277	6.78696
TaSTP3-2B	Y158-0	23.1059		16.9795	16.917	6.18897		-5.65595	0.53302	-0.53302	0.691107
TaSTP3-2B	Y158-0	23.1203	0.0239469	16.8465	16.917	6.20338		-5.65595	0.547429	-0.547429	0.684239	0.694041	0.0115533	0.0687693
TaSTP3-2B	Y158-0	23.0736		16.925	16.917	6.15662		-5.65595	0.500669	-0.500669	0.706779
TaSTP3-2B	Y158-2h	20.2961		17.2931	17.3896	2.9065		-5.65595	-2.74945	2.74945	6.7246
TaSTP3-2B	Y158-2h	20.1972	0.0495886	17.5766	17.3896	2.80765		-5.65595	-2.8483	2.8483	7.20149	6.95047	0.23944	3.15951e-06
TaSTP3-2B	Y158-2h	20.2536		17.299	17.3896	2.86406		-5.65595	-2.79188	2.79188	6.92533
TaSTP3-2B	Y158-8h	20.6799		17.6471	17.3792	3.3007		-5.65595	-2.35525	2.35525	5.11683
TaSTP3-2B	Y158-8h	20.3088	0.218796	17.4095	17.3792	2.92959		-5.65595	-2.72636	2.72636	6.61784	6.14095	0.887607	0.00350374
TaSTP3-2B	Y158-8h	20.2935		17.0811	17.3792	2.91434		-5.65595	-2.74161	2.74161	6.68817
TaSTP3-2B	Y158-24h	20.9294		17.1492	17.0841	3.84536		-5.65595	-1.81059	1.81059	3.50786
TaSTP3-2B	Y158-24h	21.0872	0.0981917	17.2189	17.0841	4.00308		-5.65595	-1.65287	1.65287	3.14458	3.40512	0.227305	9.68363e-05
TaSTP3-2B	Y158-24h	20.907		16.8841	17.0841	3.82289		-5.65595	-1.83306	1.83306	3.56291
TaSTP3-2B	Y158-48h	19.077		17.6373	17.6887	1.38839		-5.65595	-4.26756	4.26756	19.2603
TaSTP3-2B	Y158-48h	19.0566	0.0151916	17.935	17.6887	1.3679		-5.65595	-4.28805	4.28805	19.5358	19.4856	0.204803	2.51789e-08
TaSTP3-2B	Y158-48h	19.0474		17.4937	17.6887	1.35871		-5.65595	-4.29724	4.29724	19.6606
TaSTP3-2D	Fi-0	26.9539		16.1547	16.3842	10.5697	1519.88			1379.76	1.10155
TaSTP3-2D	Fi-0	26.8497	0.171149	16.5597	16.3842	10.4656	1414.01	10.4235	-10.4235	1379.76	1.02482	1	0.115977	0.5
TaSTP3-2D	Fi-0	26.6194		16.4381	16.3842	10.2353	1205.38			1379.76	0.873621
TaSTP3-2D	Fi-2h	24.3262		16.1405	16.2071	8.11904		-10.4235	-2.3045	2.3045	4.93995
TaSTP3-2D	Fi-2h	24.168	0.0800067	16.3267	16.2071	7.96088		-10.4235	-2.46265	2.46265	5.51229	5.24907	0.28892	0.000194894
TaSTP3-2D	Fi-2h	24.226		16.1541	16.2071	8.01891		-10.4235	-2.40462	2.40462	5.29498
TaSTP3-2D	Fi-8h	24.8689		17.0051	16.5281	8.34073		-10.4235	-2.08281	2.08281	4.2363
TaSTP3-2D	Fi-8h	24.903	0.0240981	16.2883	16.5281	8.37488		-10.4235	-2.04865	2.04865	4.13719	4.21543	0.0701682	7.06249e-06
TaSTP3-2D	Fi-8h	24.8565		16.291	16.5281	8.32835		-10.4235	-2.09518	2.09518	4.27279
TaSTP3-2D	Fi-24h	26.1269		16.4237	16.491	9.63591		-10.4235	-0.787624	0.787624	1.72623
TaSTP3-2D	Fi-24h	26.1186	0.0399522	16.5955	16.491	9.62755		-10.4235	-0.795976	0.795976	1.73625	1.70436	0.0468337	0.00192998
TaSTP3-2D	Fi-24h	26.1915		16.4537	16.491	9.70055		-10.4235	-0.72298	0.72298	1.65059
TaSTP3-2D	Fi-48h	24.5795		16.4199	16.3351	8.24442		-10.4235	-2.17911	2.17911	4.52873
TaSTP3-2D	Fi-48h	24.4326	0.13165	16.2878	16.3351	8.09755		-10.4235	-2.32598	2.32598	5.01408	4.57407	0.419181	0.00134732
TaSTP3-2D	Fi-48h	24.6953		16.2975	16.3351	8.36023		-10.4235	-2.0633	2.0633	4.1794
TaSTP3-2D	Y158-0	27.9052		16.1446	16.2239	11.6813		-10.4235	1.25773	-1.25773	0.418201
TaSTP3-2D	Y158-0	27.6965	0.170422	16.3113	16.2239	11.4726		-10.4235	1.04902	-1.04902	0.483296	0.476668	0.0554505	0.00338863
TaSTP3-2D	Y158-0	27.5675		16.2158	16.2239	11.3435		-10.4235	0.920008	-0.920008	0.528506
TaSTP3-2D	Y158-2h	24.8619		16.614	16.6753	8.18655		-10.4235	-2.23698	2.23698	4.71408
TaSTP3-2D	Y158-2h	24.7952	0.0796229	16.8248	16.6753	8.11988		-10.4235	-2.30365	2.30365	4.93705	4.97097	0.275428	0.000182291
TaSTP3-2D	Y158-2h	24.7033		16.5871	16.6753	8.02798		-10.4235	-2.39555	2.39555	5.26179
TaSTP3-2D	Y158-8h	25.2171		16.615	16.5697	8.64737		-10.4235	-1.77616	1.77616	3.42512
TaSTP3-2D	Y158-8h	25.0624	0.0773857	16.458	16.5697	8.49266		-10.4235	-1.93087	1.93087	3.81285	3.61424	0.194039	7.8244e-05
TaSTP3-2D	Y158-8h	25.1434		16.6361	16.5697	8.57364		-10.4235	-1.84989	1.84989	3.60473
TaSTP3-2D	Y158-24h	25.8164		16.3116	16.3087	9.50774		-10.4235	-0.915788	0.915788	1.8866
TaSTP3-2D	Y158-24h	25.8907	0.11282	16.3015	16.3087	9.58201		-10.4235	-0.84152	0.84152	1.79194	1.92269	0.152041	0.000748301
TaSTP3-2D	Y158-24h	25.669		16.3129	16.3087	9.36036		-10.4235	-1.06318	1.06318	2.08953
TaSTP3-2D	Y158-48h	23.8951		16.8927	17.0738	6.82127		-10.4235	-3.60226	3.60226	12.1448
TaSTP3-2D	Y158-48h	23.7909	0.0987045	17.2533	17.0738	6.71712		-10.4235	-3.70642	3.70642	13.054	12.1947	0.835417	0.000779728
TaSTP3-2D	Y158-48h	23.9882		17.0755	17.0738	6.91442		-10.4235	-3.50911	3.50911	11.3854
TaSTP1-2A	Fi-0	32.1477		16.1547	16.3842	15.7635	55627			57930.1	0.960244
TaSTP1-2A	Fi-0	32.0398	0.188257	16.5597	16.3842	15.6557	51620.6	15.8137	-15.8137	57930.1	0.891085	1	0.133315	0.5
TaSTP1-2A	Fi-0	32.4062		16.4381	16.3842	16.022	66542.6			57930.1	1.14867
TaSTP1-2A	Fi-2h	31.2823		16.1405	16.2071	15.0752		-15.8137	-0.738542	0.738542	1.66849
TaSTP1-2A	Fi-2h	31.2603	0.185906	16.3267	16.2071	15.0532		-15.8137	-0.760536	0.760536	1.69412	1.82115	0.242564	0.00654604
TaSTP1-2A	Fi-2h	30.9499		16.1541	16.2071	14.7427		-15.8137	-1.07097	1.07097	2.10085
TaSTP1-2A	Fi-8h	30.3233		17.0051	16.5281	13.7951		-15.8137	-2.01857	2.01857	4.05182
TaSTP1-2A	Fi-8h	30.277	0.0947088	16.2883	16.5281	13.7488		-15.8137	-2.06488	2.06488	4.18399	4.2777	0.28456	0.000256329
TaSTP1-2A	Fi-8h	30.1411		16.291	16.5281	13.6129		-15.8137	-2.20079	2.20079	4.5973
TaSTP1-2A	Fi-24h	30.5071		16.4237	16.491	14.0161		-15.8137	-1.79766	1.79766	3.47655
TaSTP1-2A	Fi-24h	Undetermined	0.385694	16.5955	16.491	/		-15.8137	/	/	/	2.9293	0.77393	0.0849968
TaSTP1-2A	Fi-24h	31.0525		16.4537	16.491	14.5615		-15.8137	-1.2522	1.2522	2.38205
TaSTP1-2A	Fi-48h	30.6775		16.4199	16.3351	14.3425		-15.8137	-1.47122	1.47122	2.77257
TaSTP1-2A	Fi-48h	30.5627	0.0703282	16.2878	16.3351	14.2277		-15.8137	-1.58606	1.58606	3.00228	2.8409	0.140307	4.04676e-05
TaSTP1-2A	Fi-48h	30.6905		16.2975	16.3351	14.3554		-15.8137	-1.4583	1.4583	2.74784
TaSTP1-2A	Y158-0	29.8957		16.1446	16.2239	13.6717		-15.8137	-2.14198	2.14198	4.41367
TaSTP1-2A	Y158-0	29.2224	0.350304	16.3113	16.2239	12.9985		-15.8137	-2.81525	2.81525	7.03844	5.90443	1.34826	0.0116839
TaSTP1-2A	Y158-0	29.3912		16.2158	16.2239	13.1673		-15.8137	-2.64643	2.64643	6.26118
TaSTP1-2A	Y158-2h	28.4612		16.614	16.6753	11.7859		-15.8137	-4.02782	4.02782	16.3116
TaSTP1-2A	Y158-2h	29.0744	0.319022	16.8248	16.6753	12.3991		-15.8137	-3.41461	3.41461	10.6635	12.9465	2.97545	0.00994275
TaSTP1-2A	Y158-2h	28.9205		16.5871	16.6753	12.2451		-15.8137	-3.56857	3.56857	11.8644
TaSTP1-2A	Y158-8h	28.2639		16.615	16.5697	11.6942		-15.8137	-4.11949	4.11949	17.3817
TaSTP1-2A	Y158-8h	28.3967	0.0695038	16.458	16.5697	11.827		-15.8137	-3.98675	3.98675	15.8537	16.7505	0.797888	0.000319511
TaSTP1-2A	Y158-8h	28.2946		16.6361	16.5697	11.7249		-15.8137	-4.08884	4.08884	17.0162
TaSTP1-2A	Y158-24h	28.3042		16.3116	16.3087	11.9956		-15.8137	-3.81817	3.81817	14.1053
TaSTP1-2A	Y158-24h	28.3762	0.386986	16.3015	16.3087	12.0676		-15.8137	-3.74615	3.74615	13.4185	12.0621	2.96409	0.0114593
TaSTP1-2A	Y158-24h	29.0076		16.3129	16.3087	12.6989		-15.8137	-3.11479	3.11479	8.66252
TaSTP1-2A	Y158-48h	28.1055		16.8927	17.0738	11.0317		-15.8137	-4.78205	4.78205	27.5132
TaSTP1-2A	Y158-48h	28.1527	0.114821	17.2533	17.0738	11.0789		-15.8137	-4.73479	4.73479	26.6264	25.9301	2.02329	0.00105395
TaSTP1-2A	Y158-48h	28.3237		17.0755	17.0738	11.2499		-15.8137	-4.5638	4.5638	23.6506
TaSTP1-2D	Fi-0	29.3512		16.1547	16.3842	12.9671	8007.04			7508.73	1.06636
TaSTP1-2D	Fi-0	29.1505	0.100761	16.5597	16.3842	12.7664	6967.24	12.872	-12.872	7508.73	0.927885	1	0.0694185	0.5
TaSTP1-2D	Fi-0	29.2668		16.4381	16.3842	12.8826	7551.92			7508.73	1.00575
TaSTP1-2D	Fi-2h	29.2434		16.1405	16.2071	13.0362		-12.872	0.164228	-0.164228	0.892406
TaSTP1-2D	Fi-2h	29.1125	0.102156	16.3267	16.2071	12.9053		-12.872	0.0333257	-0.0333257	0.977165	0.906492	0.0647895	0.0818049
TaSTP1-2D	Fi-2h	29.3138		16.1541	16.2071	13.1066		-12.872	0.234629	-0.234629	0.849904
TaSTP1-2D	Fi-8h	29.3764		17.0051	16.5281	12.8483		-12.872	-0.023751	0.023751	1.0166
TaSTP1-2D	Fi-8h	29.7829	0.212878	16.2883	16.5281	13.2548		-12.872	0.382752	-0.382752	0.766973	0.912098	0.129677	0.187704
TaSTP1-2D	Fi-8h	29.47		16.291	16.5281	12.9419		-12.872	0.0698721	-0.0698721	0.952722
TaSTP1-2D	Fi-24h	29.1229		16.4237	16.491	12.6319		-12.872	-0.24016	0.24016	1.18112
TaSTP1-2D	Fi-24h	29.3763	0.183658	16.5955	16.491	12.8853		-12.872	0.0132821	-0.0132821	0.990836	1.03139	0.134131	0.37134
TaSTP1-2D	Fi-24h	29.4798		16.4537	16.491	12.9888		-12.872	0.116814	-0.116814	0.922222
TaSTP1-2D	Fi-48h	28.7295		16.4199	16.3351	12.3945		-12.872	-0.477524	0.477524	1.39235
TaSTP1-2D	Fi-48h	28.286	0.226931	16.2878	16.3351	11.9509		-12.872	-0.92111	0.92111	1.89357	1.60623	0.258557	0.023741
TaSTP1-2D	Fi-48h	28.5909		16.2975	16.3351	12.2559		-12.872	-0.616151	0.616151	1.53278
TaSTP1-2D	Y158-0	28.2361		16.1446	16.2239	12.0121		-12.872	-0.85987	0.85987	1.81487
TaSTP1-2D	Y158-0	28.0915	0.141822	16.3113	16.2239	11.8676		-12.872	-1.0044	1.0044	2.00611	1.82302	0.179161	0.00412518
TaSTP1-2D	Y158-0	28.3752		16.2158	16.2239	12.1512		-12.872	-0.720775	0.720775	1.64807
TaSTP1-2D	Y158-2h	28.3454		16.614	16.6753	11.6701		-12.872	-1.20191	1.20191	2.30043
TaSTP1-2D	Y158-2h	28.2147	0.160336	16.8248	16.6753	11.5394		-12.872	-1.33259	1.33259	2.51854	2.56286	0.28716	0.00408162
TaSTP1-2D	Y158-2h	28.0265		16.5871	16.6753	11.3512		-12.872	-1.52085	1.52085	2.8696
TaSTP1-2D	Y158-8h	28.2013		16.615	16.5697	11.6316		-12.872	-1.24045	1.24045	2.36272
TaSTP1-2D	Y158-8h	28.3595	0.0798273	16.458	16.5697	11.7898		-12.872	-1.08223	1.08223	2.11731	2.22939	0.124078	0.000251115
TaSTP1-2D	Y158-8h	28.2989		16.6361	16.5697	11.7292		-12.872	-1.14283	1.14283	2.20814
TaSTP1-2D	Y158-24h	28.1429		16.3116	16.3087	11.8342		-12.872	-1.03781	1.03781	2.05311
TaSTP1-2D	Y158-24h	28.0331	0.202965	16.3015	16.3087	11.7244		-12.872	-1.14762	1.14762	2.21549	1.98513	0.270826	0.00952688
TaSTP1-2D	Y158-24h	28.4264		16.3129	16.3087	12.1177		-12.872	-0.754279	0.754279	1.68679
TaSTP1-2D	Y158-48h	28.4919		16.8927	17.0738	11.4181		-12.872	-1.45393	1.45393	2.73954
TaSTP1-2D	Y158-48h	28.3874	0.197198	17.2533	17.0738	11.3136		-12.872	-1.55839	1.55839	2.94525	2.64851	0.351211	0.00614909
TaSTP1-2D	Y158-48h	28.769		17.0755	17.0738	11.6952		-12.872	-1.1768	1.1768	2.26075
TaSTP15-2A	Fi-0	30.2686		17.013	17.1512	13.1173	8886.13			9330.71	0.952353
TaSTP15-2A	Fi-0	30.3603	0.061551	17.2757	17.1512	13.2091	9469.41	13.1869	-13.1869	9330.71	1.01486	1	0.0422247	0.5
TaSTP15-2A	Fi-0	30.3855		17.1651	17.1512	13.2343	9636.59			9330.71	1.03278
TaSTP15-2A	Fi-2h	28.7212		16.4468	16.4262	12.2949		-13.1869	-0.89198	0.89198	1.85572
TaSTP15-2A	Fi-2h	28.7637	0.0658879	16.4467	16.4262	12.3375		-13.1869	-0.849444	0.849444	1.80181	1.78473	0.0808926	0.000319819
TaSTP15-2A	Fi-2h	28.8504		16.3852	16.4262	12.4242		-13.1869	-0.7627	0.7627	1.69666
TaSTP15-2A	Fi-8h	29.1443		16.9401	16.9551	12.1892		-13.1869	-0.997725	0.997725	1.99685
TaSTP15-2A	Fi-8h	29.1541	0.0821062	16.9692	16.9551	12.199		-13.1869	-0.987915	0.987915	1.98332	2.05867	0.118991	0.000891763
TaSTP15-2A	Fi-8h	29.0073		16.9561	16.9551	12.0521		-13.1869	-1.13478	1.13478	2.19585
TaSTP15-2A	Fi-24h	28.9176		16.477	16.4754	12.4422		-13.1869	-0.744709	0.744709	1.67564
TaSTP15-2A	Fi-24h	28.994	0.12957	16.524	16.4754	12.5186		-13.1869	-0.668319	0.668319	1.58922	1.71941	0.156734	0.0055716
TaSTP15-2A	Fi-24h	28.7414		16.4252	16.4754	12.2659		-13.1869	-0.920964	0.920964	1.89338
TaSTP15-2A	Fi-48h	29.2265		16.4429	16.4573	12.7693		-13.1869	-0.41765	0.41765	1.33575
TaSTP15-2A	Fi-48h	29.2142	0.0397966	16.5436	16.4573	12.7569		-13.1869	-0.429958	0.429958	1.34719	1.36308	0.0378633	0.000200388
TaSTP15-2A	Fi-48h	29.1523		16.3853	16.4573	12.695		-13.1869	-0.491904	0.491904	1.4063
TaSTP15-2A	Y158-0	28.1799		16.3304	16.3853	11.7945		-13.1869	-1.39237	1.39237	2.62509
TaSTP15-2A	Y158-0	28.2905	0.055415	16.4488	16.3853	11.9052		-13.1869	-1.28171	1.28171	2.43127	2.53069	0.0970082	0.00013073
TaSTP15-2A	Y158-0	28.2298		16.3768	16.3853	11.8445		-13.1869	-1.34239	1.34239	2.53572
TaSTP15-2A	Y158-2h	28.7026		17.2687	17.2629	11.4396		-13.1869	-1.7473	1.7473	3.35729
TaSTP15-2A	Y158-2h	28.9238	0.111334	17.3132	17.2629	11.6609		-13.1869	-1.52602	1.52602	2.8799	3.10021	0.240811	0.00174713
TaSTP15-2A	Y158-2h	28.8347		17.207	17.2629	11.5717		-13.1869	-1.61516	1.61516	3.06346
TaSTP15-2A	Y158-8h	29.4466		17.0761	17.147	12.2996		-13.1869	-0.887258	0.887258	1.84966
TaSTP15-2A	Y158-8h	29.615	0.221707	17.1759	17.147	12.4681		-13.1869	-0.718824	0.718824	1.64584	1.61982	0.243885	0.0221705
TaSTP15-2A	Y158-8h	29.8861		17.1889	17.147	12.7391		-13.1869	-0.447816	0.447816	1.36397
TaSTP15-2A	Y158-24h	29.5236		16.7985	16.8412	12.6824		-13.1869	-0.50451	0.50451	1.41864
TaSTP15-2A	Y158-24h	29.2424	0.17337	16.8842	16.8412	12.4012		-13.1869	-0.7857	0.7857	1.72393	1.50904	0.186882	0.0182999
TaSTP15-2A	Y158-24h	29.5587		16.841	16.8412	12.7175		-13.1869	-0.469405	0.469405	1.38454
TaSTP15-2A	Y158-48h	29.1834		17.1202	17.1286	12.0548		-13.1869	-1.13212	1.13212	2.19181
TaSTP15-2A	Y158-48h	29.5138	0.167755	17.1445	17.1286	12.3852		-13.1869	-0.801693	0.801693	1.74315	1.98635	0.226702	0.00734721
TaSTP15-2A	Y158-48h	29.2982		17.1211	17.1286	12.1696		-13.1869	-1.01728	1.01728	2.0241
TaSTP16-2B	Fi-0	23.791		15.7585	15.684	8.10709	275.726			270.666	1.01869
TaSTP16-2B	Fi-0	23.7088	0.0476382	15.8478	15.684	8.02484	260.446	8.07985	-8.07985	270.666	0.962242	1	0.0326997	0.5
TaSTP16-2B	Fi-0	23.7916		15.4456	15.684	8.10761	275.826			270.666	1.01906
TaSTP16-2B	Fi-2h	24.2729		15.3187	15.4986	8.77427		-8.07985	0.69442	-0.69442	0.617958
TaSTP16-2B	Fi-2h	24.128	0.128189	15.7325	15.4986	8.62941		-8.07985	0.549563	-0.549563	0.683227	0.679644	0.0599757	0.00174312
TaSTP16-2B	Fi-2h	24.0173		15.4447	15.4986	8.51865		-8.07985	0.438799	-0.438799	0.737748
TaSTP16-2B	Fi-8h	24.7146		15.7081	15.6651	9.04943		-8.07985	0.969583	-0.969583	0.510654
TaSTP16-2B	Fi-8h	24.4475	0.155819	15.5277	15.6651	8.78238		-8.07985	0.702529	-0.702529	0.614494	0.580675	0.0606514	0.000820684
TaSTP16-2B	Fi-8h	24.4419		15.7597	15.6651	8.7768		-8.07985	0.696948	-0.696948	0.616876
TaSTP16-2B	Fi-24h	24.1573		15.8014	15.8855	8.27181		-8.07985	0.191958	-0.191958	0.875417
TaSTP16-2B	Fi-24h	24.2259	0.0827183	15.7722	15.8855	8.34042		-8.07985	0.260574	-0.260574	0.834756	0.830386	0.0473675	0.00475406
TaSTP16-2B	Fi-24h	24.3219		16.0828	15.8855	8.43648		-8.07985	0.356634	-0.356634	0.780984
TaSTP16-2B	Fi-48h	24.149		15.645	15.7189	8.43009		-8.07985	0.350238	-0.350238	0.784454
TaSTP16-2B	Fi-48h	24.9018	0.396719	15.7539	15.7189	9.18289		-8.07985	1.10305	-1.10305	0.465533	0.650806	0.16561	0.0312264
TaSTP16-2B	Fi-48h	24.3083		15.7577	15.7189	8.58942		-8.07985	0.509571	-0.509571	0.702431
TaSTP16-2B	Y158-0	23.6739		15.7986	15.7052	7.9687		-8.07985	-0.111146	0.111146	1.08009
TaSTP16-2B	Y158-0	23.3674	0.161606	15.6962	15.7052	7.66217		-8.07985	-0.417677	0.417677	1.33578	1.23108	0.133983	0.0443237
TaSTP16-2B	Y158-0	23.4319		15.6208	15.7052	7.72667		-8.07985	-0.353175	0.353175	1.27737
TaSTP16-2B	Y158-2h	24.2121		16.0527	16.0772	8.13494		-8.07985	0.0550938	-0.0550938	0.962532
TaSTP16-2B	Y158-2h	24.3692	0.108566	16.1227	16.0772	8.29201		-8.07985	0.212162	-0.212162	0.863243	0.941049	0.0695983	0.140406
TaSTP16-2B	Y158-2h	24.1608		16.0562	16.0772	8.08364		-8.07985	0.00379367	-0.00379367	0.997374
TaSTP16-2B	Y158-8h	24.171		16.2122	16.1862	7.98478		-8.07985	-0.0950737	0.0950737	1.06812
TaSTP16-2B	Y158-8h	24.1941	0.152118	16.0996	16.1862	8.00788		-8.07985	-0.0719649	0.0719649	1.05115	1.00082	0.10222	0.495225
TaSTP16-2B	Y158-8h	24.4452		16.2468	16.1862	8.25905		-8.07985	0.179196	-0.179196	0.883195
TaSTP16-2B	Y158-24h	23.9384		15.9227	15.8727	8.0657		-8.07985	-0.0141457	0.0141457	1.00985
TaSTP16-2B	Y158-24h	23.7001	0.13564	15.8153	15.8727	7.8275		-8.07985	-0.252354	0.252354	1.19115	1.12888	0.103118	0.0767768
TaSTP16-2B	Y158-24h	23.7068		15.8799	15.8727	7.83418		-8.07985	-0.245667	0.245667	1.18564
TaSTP16-2B	Y158-48h	24.5831		16.4087	16.351	8.23207		-8.07985	0.152222	-0.152222	0.899863
TaSTP16-2B	Y158-48h	24.6228	0.0779607	16.6503	16.351	8.27179		-8.07985	0.191944	-0.191944	0.875425	0.915643	0.0500105	0.040515
TaSTP16-2B	Y158-48h	24.4724		15.994	16.351	8.12136		-8.07985	0.0415066	-0.0415066	0.97164
TaSTP18-2A	Fi-0	26.1399		15.6778	15.7894	10.3505	1305.61			1280.62	1.01952
TaSTP18-2A	Fi-0	26.0323	0.0689295	15.8148	15.7894	10.2429	1211.73	10.3215	-10.3215	1280.62	0.946205	1	0.0471691	0.5
TaSTP18-2A	Fi-0	26.1607		15.8757	15.7894	10.3712	1324.52			1280.62	1.03428
TaSTP18-2A	Fi-2h	26.1204		15.9596	15.8097	10.3108		-10.3215	-0.0107726	0.0107726	1.00749
TaSTP18-2A	Fi-2h	25.8337	0.155268	15.7893	15.8097	10.024		-10.3215	-0.297536	0.297536	1.22904	1.14394	0.119364	0.0804697
TaSTP18-2A	Fi-2h	25.8738		15.6801	15.8097	10.0642		-10.3215	-0.25735	0.25735	1.19528
TaSTP18-2A	Fi-8h	29.0844		16.0041	15.8876	13.1968		-10.3215	2.87524	-2.87524	0.13629
TaSTP18-2A	Fi-8h	28.8441	0.173669	15.6992	15.8876	12.9565		-10.3215	2.63497	-2.63497	0.160989	0.156491	0.0183698	0.000126327
TaSTP18-2A	Fi-8h	28.747		15.9596	15.8876	12.8594		-10.3215	2.53789	-2.53789	0.172195
TaSTP18-2A	Fi-24h	28.6459		16.0697	15.984	12.6619		-10.3215	2.34033	-2.34033	0.197465
TaSTP18-2A	Fi-24h	28.3597	0.147948	16.0105	15.984	12.3757		-10.3215	2.05417	-2.05417	0.240786	0.215556	0.0225258	8.55277e-05
TaSTP18-2A	Fi-24h	28.568		15.8719	15.984	12.584		-10.3215	2.26246	-2.26246	0.208417
TaSTP18-2A	Fi-48h	28.4794		15.7257	15.9011	12.5783		-10.3215	2.25672	-2.25672	0.209247
TaSTP18-2A	Fi-48h	28.1552	0.20022	16.1221	15.9011	12.254		-10.3215	1.9325	-1.9325	0.261975	0.224849	0.0322881	2.5941e-05
TaSTP18-2A	Fi-48h	28.5208		15.8555	15.9011	12.6197		-10.3215	2.29814	-2.29814	0.203325
TaSTP18-2A	Y158-0	24.9584		15.8703	15.8103	9.14806		-10.3215	-1.17348	1.17348	2.25555
TaSTP18-2A	Y158-0	24.5947	0.184544	15.7876	15.8103	8.78442		-10.3215	-1.53711	1.53711	2.90213	2.60504	0.326462	0.00608869
TaSTP18-2A	Y158-0	24.7218		15.773	15.8103	8.9115		-10.3215	-1.41004	1.41004	2.65745
TaSTP18-2A	Y158-2h	27.8109		16.3051	16.295	11.5159		-10.3215	1.19438	-1.19438	0.436974
TaSTP18-2A	Y158-2h	27.404	0.275662	16.3818	16.295	11.109		-10.3215	0.787413	-0.787413	0.579382	0.548463	0.0996928	0.00339794
TaSTP18-2A	Y158-2h	27.2853		16.1981	16.295	10.9903		-10.3215	0.668792	-0.668792	0.629033
TaSTP18-2A	Y158-8h	27.2782		16.2203	16.1836	11.0946		-10.3215	0.773035	-0.773035	0.585185
TaSTP18-2A	Y158-8h	27.573	0.149372	16.2183	16.1836	11.3893		-10.3215	1.06779	-1.06779	0.47705	0.535418	0.0545786	0.000205588
TaSTP18-2A	Y158-8h	27.3834		16.1123	16.1836	11.1998		-10.3215	0.878267	-0.878267	0.54402
TaSTP18-2A	Y158-24h	27.9503		15.7844	15.9917	11.9586		-10.3215	1.63706	-1.63706	0.321512
TaSTP18-2A	Y158-24h	27.7419	0.20672	16.1207	15.9917	11.7502		-10.3215	1.42869	-1.42869	0.371468	0.323963	0.0463273	2.99245e-05
TaSTP18-2A	Y158-24h	28.1553		16.0699	15.9917	12.1637		-10.3215	1.84213	-1.84213	0.27891
TaSTP18-2A	Y158-48h	30.2399		16.7223	16.777	13.4628		-10.3215	3.14131	-3.14131	0.113337
TaSTP18-2A	Y158-48h	29.7855	0.233959	16.5877	16.777	13.0084		-10.3215	2.68688	-2.68688	0.155299	0.136831	0.0214276	7.65471e-05
TaSTP18-2A	Y158-48h	29.9161		17.0211	16.777	13.139		-10.3215	2.81748	-2.81748	0.141858
TaSTP28-3A	Fi-0	36.0566		15.6778	15.7894	20.2672	1.26193e+06			1.5781e+06	0.79965
TaSTP28-3A	Fi-0	36.6031	0.278733	15.8148	15.7894	20.8137	1.84307e+06	20.5722	-20.5722	1.5781e+06	1.1679	1	0.186257	0.5
TaSTP28-3A	Fi-0	36.4253		15.8757	15.7894	20.6358	1.62932e+06			1.5781e+06	1.03245
TaSTP28-3A	Fi-2h	34.4044		15.9596	15.8097	18.5947		-20.5722	-1.9775	1.9775	3.93811
TaSTP28-3A	Fi-2h	33.9121	0.269384	15.7893	15.8097	18.1024		-20.5722	-2.46981	2.46981	5.53972	4.52452	0.882717	0.00844227
TaSTP28-3A	Fi-2h	34.3478		15.6801	15.8097	18.5381		-20.5722	-2.03412	2.03412	4.09572
TaSTP28-3A	Fi-8h	33.3547		16.0041	15.8876	17.4671		-20.5722	-3.10517	3.10517	8.60499
TaSTP28-3A	Fi-8h	33.5518	0.230378	15.6992	15.8876	17.6642		-20.5722	-2.90801	2.90801	7.50581	8.80995	1.41778	0.00492051
TaSTP28-3A	Fi-8h	33.0926		15.9596	15.8876	17.205		-20.5722	-3.36724	3.36724	10.3191
TaSTP28-3A	Fi-24h	34.9158		16.0697	15.984	18.9318		-20.5722	-1.64043	1.64043	3.11758
TaSTP28-3A	Fi-24h	34.5662	0.270107	16.0105	15.984	18.5821		-20.5722	-1.99009	1.99009	3.97262	3.27957	0.627931	0.00888383
TaSTP28-3A	Fi-24h	35.0976		15.8719	15.984	19.1136		-20.5722	-1.45864	1.45864	2.7485
TaSTP28-3A	Fi-48h	34.4773		15.7257	15.9011	18.5762		-20.5722	-1.99603	1.99603	3.98902
TaSTP28-3A	Fi-48h	34.3602	0.0606814	16.1221	15.9011	18.4591		-20.5722	-2.11316	2.11316	4.32638	4.18323	0.174382	1.40399e-05
TaSTP28-3A	Fi-48h	34.3912		15.8555	15.9011	18.4901		-20.5722	-2.08212	2.08212	4.23428
TaSTP28-3A	Y158-0	36.035		15.8703	15.8103	20.2247		-20.5722	-0.347525	0.347525	1.27238
TaSTP28-3A	Y158-0	36.3141	0.236733	15.7876	15.8103	20.5038		-20.5722	-0.0684509	0.0684509	1.04859	1.25805	0.202679	0.0901291
TaSTP28-3A	Y158-0	35.8433		15.773	15.8103	20.033		-20.5722	-0.539222	0.539222	1.45319
TaSTP28-3A	Y158-2h	33.4151		16.3051	16.295	17.1201		-20.5722	-3.45217	3.45217	10.9448
TaSTP28-3A	Y158-2h	33.517	0.348628	16.3818	16.295	17.222		-20.5722	-3.35023	3.35023	10.1981	9.37528	2.10515	0.00987505
TaSTP28-3A	Y158-2h	34.0634		16.1981	16.295	17.7684		-20.5722	-2.80385	2.80385	6.98299
TaSTP28-3A	Y158-8h	33.0687		16.2203	16.1836	16.885		-20.5722	-3.68722	3.68722	12.8814
TaSTP28-3A	Y158-8h	33.1378	0.045297	16.2183	16.1836	16.9542		-20.5722	-3.61803	3.61803	12.2782	12.7284	0.396463	1.75862e-05
TaSTP28-3A	Y158-8h	33.0526		16.1123	16.1836	16.869		-20.5722	-3.70328	3.70328	13.0256
TaSTP28-3A	Y158-24h	34.5174		15.7844	15.9917	18.5257		-20.5722	-2.04654	2.04654	4.13114
TaSTP28-3A	Y158-24h	34.6245	0.603402	16.1207	15.9917	18.6328		-20.5722	-1.93944	1.93944	3.83557	3.30042	1.19208	0.0378475
TaSTP28-3A	Y158-24h	35.6119		16.0699	15.9917	19.6202		-20.5722	-0.951992	0.951992	1.93454
TaSTP28-3A	Y158-48h	32.9765		16.7223	16.777	16.1995		-20.5722	-4.37273	4.37273	20.7168
TaSTP28-3A	Y158-48h	32.6714	0.269818	16.5877	16.777	15.8944		-20.5722	-4.67787	4.67787	25.5964	21.314	4.01732	0.00632299
TaSTP28-3A	Y158-48h	33.2094		17.0211	16.777	16.4324		-20.5722	-4.13985	4.13985	17.6287
TaSTP28-3B	Fi-0	34.7558		15.6162	15.6775	19.0783	553529			687804	0.804777
TaSTP28-3B	Fi-0	35.1832	0.259188	15.6772	15.6775	19.5057	744389	19.3767	-19.3767	687804	1.08227	1	0.169763	0.5
TaSTP28-3B	Fi-0	35.2235		15.7392	15.6775	19.546	765494			687804	1.11295
TaSTP28-3B	Fi-2h	34.4122		15.7192	15.6386	18.7736		-19.3767	-0.603039	0.603039	1.51891
TaSTP28-3B	Fi-2h	34.3941	0.103443	15.7413	15.6386	18.7556		-19.3767	-0.62111	0.62111	1.53806	1.46919	0.103153	0.0109821
TaSTP28-3B	Fi-2h	34.5816		15.4552	15.6386	18.9431		-19.3767	-0.43359	0.43359	1.35059
TaSTP28-3B	Fi-8h	33.1401		15.7559	15.7228	17.4173		-19.3767	-1.95934	1.95934	3.88885
TaSTP28-3B	Fi-8h	33.427	0.153477	15.6378	15.7228	17.7042		-19.3767	-1.6725	1.6725	3.18766	3.61201	0.373145	0.00109296
TaSTP28-3B	Fi-8h	33.1889		15.7747	15.7228	17.4661		-19.3767	-1.91055	1.91055	3.75952
TaSTP28-3B	Fi-24h	33.8151		15.7655	15.5964	18.2186		-19.3767	-1.15807	1.15807	2.23158
TaSTP28-3B	Fi-24h	34.1976	0.340165	15.621	15.5964	18.6011		-19.3767	-0.775554	0.775554	1.71185	2.22773	0.513966	0.0213096
TaSTP28-3B	Fi-24h	33.5191		15.4028	15.5964	17.9226		-19.3767	-1.45405	1.45405	2.73976
TaSTP28-3B	Fi-48h	32.5132		15.3622	15.5196	16.9936		-19.3767	-2.38303	2.38303	5.21631
TaSTP28-3B	Fi-48h	32.9137	0.306552	15.6625	15.5196	17.3941		-19.3767	-1.98257	1.98257	3.95196	5.05593	1.03316	0.00937366
TaSTP28-3B	Fi-48h	32.3114		15.534	15.5196	16.7918		-19.3767	-2.58485	2.58485	5.99953
TaSTP28-3B	Y158-0	34.2645		15.3517	15.4724	18.7922		-19.3767	-0.584519	0.584519	1.49954
TaSTP28-3B	Y158-0	34.143	0.0847006	15.4955	15.4724	18.6707		-19.3767	-0.706013	0.706013	1.63129	1.52929	0.0908583	0.00841577
TaSTP28-3B	Y158-0	34.306		15.5699	15.4724	18.8336		-19.3767	-0.543031	0.543031	1.45703
TaSTP28-3B	Y158-2h	32.6721		16.5511	16.6397	16.0324		-19.3767	-3.3443	3.3443	10.1563
TaSTP28-3B	Y158-2h	32.6301	0.225136	16.7541	16.6397	15.9904		-19.3767	-3.38627	3.38627	10.4561	11.3665	1.84275	0.00494642
TaSTP28-3B	Y158-2h	32.2629		16.6139	16.6397	15.6231		-19.3767	-3.75353	3.75353	13.4873
TaSTP28-3B	Y158-8h	33.242		16.0384	15.955	17.287		-19.3767	-2.08967	2.08967	4.25651
TaSTP28-3B	Y158-8h	32.766	0.485061	15.9351	15.955	16.811		-19.3767	-2.56567	2.56567	5.92032	6.17168	2.05243	0.0239111
TaSTP28-3B	Y158-8h	32.2719		15.8916	15.955	16.3169		-19.3767	-3.05974	3.05974	8.33821
TaSTP28-3B	Y158-24h	32.8826		16.0637	16.0286	16.854		-19.3767	-2.52268	2.52268	5.7465
TaSTP28-3B	Y158-24h	33.2197	0.338088	15.9928	16.0286	17.1911		-19.3767	-2.18561	2.18561	4.54918	4.63066	1.07742	0.0128669
TaSTP28-3B	Y158-24h	33.5588		16.0293	16.0286	17.5302		-19.3767	-1.84651	1.84651	3.59629
TaSTP28-3B	Y158-48h	31.2415		16.2901	16.2672	14.9743		-19.3767	-4.4024	4.4024	21.1472
TaSTP28-3B	Y158-48h	31.5936	0.314244	16.218	16.2672	15.3264		-19.3767	-4.05029	4.05029	16.5676	17.1363	3.75892	0.00872461
TaSTP28-3B	Y158-48h	31.8684		16.2937	16.2672	15.6012		-19.3767	-3.77549	3.77549	13.6942
TaSTP28-3D	Fi-0	37.3881		15.9951	16.0565	21.3315	2.63893e+06			2.1762e+06	1.21263
TaSTP28-3D	Fi-0	37.1387	0.333459	16.1685	16.0565	21.0821	2.21998e+06	21.0283	-21.0283	2.1762e+06	1.02012	1	0.223368	0.5
TaSTP28-3D	Fi-0	36.7277		16.0061	16.0565	20.6712	1.6697e+06			2.1762e+06	0.767254
TaSTP28-3D	Fi-2h	36.1459		16.1372	15.9744	20.1716		-21.0283	-0.856673	0.856673	1.81086
TaSTP28-3D	Fi-2h	35.5493	0.32841	16.0574	15.9744	19.5749		-21.0283	-1.45337	1.45337	2.73846	2.14595	0.514599	0.0223255
TaSTP28-3D	Fi-2h	36.0854		15.7285	15.9744	20.111		-21.0283	-0.917262	0.917262	1.88853
TaSTP28-3D	Fi-8h	34.9992		16.0122	16.0837	18.9156		-21.0283	-2.11271	2.11271	4.32503
TaSTP28-3D	Fi-8h	34.4384	0.303898	16.1697	16.0837	18.3547		-21.0283	-2.67355	2.67355	6.37998	5.58369	1.10274	0.00786875
TaSTP28-3D	Fi-8h	34.5159		16.0692	16.0837	18.4323		-21.0283	-2.596	2.596	6.04607
TaSTP28-3D	Fi-24h	36.5241		16.3119	16.1482	20.3759		-21.0283	-0.652315	0.652315	1.57169
TaSTP28-3D	Fi-24h	36.1234	0.240863	16.0651	16.1482	19.9752		-21.0283	-1.05304	1.05304	2.0749	1.92227	0.304456	0.00801434
TaSTP28-3D	Fi-24h	36.0922		16.0676	16.1482	19.944		-21.0283	-1.08421	1.08421	2.12022
TaSTP28-3D	Fi-48h	34.6822		16.0715	16.072	18.6103		-21.0283	-2.418	2.418	5.34428
TaSTP28-3D	Fi-48h	34.9901	0.194765	16.0644	16.072	18.9182		-21.0283	-2.1101	2.1101	4.31722	4.60796	0.642359	0.00282571
TaSTP28-3D	Fi-48h	35.0428		16.08	16.072	18.9709		-21.0283	-2.0574	2.0574	4.16237
TaSTP28-3D	Y158-0	37.5293		15.9837	16.0095	21.5198		-21.0283	0.491533	-0.491533	0.711269
TaSTP28-3D	Y158-0	36.8798	0.325999	16.1812	16.0095	20.8703		-21.0283	-0.15801	0.15801	1.11575	0.896045	0.204489	0.292183
TaSTP28-3D	Y158-0	37.2535		15.8637	16.0095	21.244		-21.0283	0.215717	-0.215717	0.861118
TaSTP28-3D	Y158-2h	36.078		16.419	16.4386	19.6394		-21.0283	-1.38883	1.38883	2.61867
TaSTP28-3D	Y158-2h	35.5427	0.547498	16.4697	16.4386	19.1041		-21.0283	-1.92418	1.92418	3.79521	2.73022	1.01382	0.045808
TaSTP28-3D	Y158-2h	36.6376		16.4271	16.4386	20.199		-21.0283	-0.829274	0.829274	1.77679
TaSTP28-3D	Y158-8h	34.4088		16.3844	16.4196	17.9892		-21.0283	-3.03909	3.03909	8.21971
TaSTP28-3D	Y158-8h	34.7233	0.162239	16.4486	16.4196	18.3037		-21.0283	-2.72455	2.72455	6.60954	7.28523	0.835698	0.00185008
TaSTP28-3D	Y158-8h	34.6351		16.4259	16.4196	18.2155		-21.0283	-2.8128	2.8128	7.02645
TaSTP28-3D	Y158-24h	35.1056		16.0724	16.087	19.0186		-21.0283	-2.00964	2.00964	4.02682
TaSTP28-3D	Y158-24h	35.0341	0.122786	16.0445	16.087	18.9471		-21.0283	-2.0812	2.0812	4.2316	3.94781	0.330451	0.000225812
TaSTP28-3D	Y158-24h	35.2733		16.1441	16.087	19.1863		-21.0283	-1.84198	1.84198	3.58502
TaSTP28-3D	Y158-48h	34.0188		16.7703	16.7697	17.2491		-21.0283	-3.77919	3.77919	13.7293
TaSTP28-3D	Y158-48h	33.5586	0.24916	16.8387	16.7697	16.7889		-21.0283	-4.23936	4.23936	18.8875	15.658	2.81446	0.00583709
TaSTP28-3D	Y158-48h	33.9543		16.7001	16.7697	17.1846		-21.0283	-3.84369	3.84369	14.357
TaSTP3-3A.1	Fi-0	31.3481		15.7963	15.7757	15.5723	48724.1			50637.1	0.962222
TaSTP3-3A.1	Fi-0	31.0171	0.367861	15.8831	15.7757	15.2414	38736.1	15.5966	-15.5966	50637.1	0.764975	1	0.256014	0.5
TaSTP3-3A.1	Fi-0	31.7516		15.6478	15.7757	15.9759	64451.1			50637.1	1.2728
TaSTP3-3A.1	Fi-2h	28.6692		16.0785	15.8605	12.8086		-15.5966	-2.78791	2.78791	6.90627
TaSTP3-3A.1	Fi-2h	28.7586	0.264155	15.744	15.8605	12.898		-15.5966	-2.69851	2.69851	6.4913	6.09862	1.06002	0.00534786
TaSTP3-3A.1	Fi-2h	29.1648		15.759	15.8605	13.3043		-15.5966	-2.29228	2.29228	4.89828
TaSTP3-3A.1	Fi-8h	29.6344		16.0114	16.0148	13.6196		-15.5966	-1.97698	1.97698	3.93669
TaSTP3-3A.1	Fi-8h	28.9547	0.366354	16.0114	16.0148	12.9398		-15.5966	-2.65672	2.65672	6.306	4.82357	1.29206	0.0159654
TaSTP3-3A.1	Fi-8h	29.5314		16.0217	16.0148	13.5166		-15.5966	-2.07998	2.07998	4.22801
TaSTP3-3A.1	Fi-24h	30.1628		15.8841	15.8639	14.2989		-15.5966	-1.29769	1.29769	2.45836
TaSTP3-3A.1	Fi-24h	30.7228	0.865122	15.6686	15.8639	14.8588		-15.5966	-0.737746	0.737746	1.66757	1.62791	0.850962	0.16455
TaSTP3-3A.1	Fi-24h	31.8606		16.0392	15.8639	15.9966		-15.5966	0.400078	-0.400078	0.757817
TaSTP3-3A.1	Fi-48h	28.5209		15.8403	15.8858	12.6351		-15.5966	-2.96141	2.96141	7.78887
TaSTP3-3A.1	Fi-48h	28.5882	0.150078	15.9885	15.8858	12.7024		-15.5966	-2.89417	2.89417	7.43416	7.20234	0.73057	0.00102009
TaSTP3-3A.1	Fi-48h	28.8079		15.8285	15.8858	12.9221		-15.5966	-2.67446	2.67446	6.38398
TaSTP3-3A.1	Y158-0	31.5301		15.9088	15.7315	15.7986		-15.5966	0.202025	-0.202025	0.869329
TaSTP3-3A.1	Y158-0	31.4945	0.197585	15.6083	15.7315	15.763		-15.5966	0.1664	-0.1664	0.891064	0.818443	0.10751	0.174187
TaSTP3-3A.1	Y158-0	31.8531		15.6774	15.7315	16.1216		-15.5966	0.525046	-0.525046	0.694937
TaSTP3-3A.1	Y158-2h	29.002		17.0298	17.01	11.992		-15.5966	-3.60456	3.60456	12.1641
TaSTP3-3A.1	Y158-2h	29.1473	0.0732667	17.0549	17.01	12.1373		-15.5966	-3.45925	3.45925	10.9986	11.6205	0.586671	8.92362e-05
TaSTP3-3A.1	Y158-2h	29.0582		16.9452	17.01	12.0483		-15.5966	-3.5483	3.5483	11.6989
TaSTP3-3A.1	Y158-8h	29.2559		16.3477	16.3372	12.9187		-15.5966	-2.67787	2.67787	6.39909
TaSTP3-3A.1	Y158-8h	28.6283	0.330999	16.3707	16.3372	12.2911		-15.5966	-3.30542	3.30542	9.8862	7.7646	1.86245	0.0113166
TaSTP3-3A.1	Y158-8h	29.1247		16.2932	16.3372	12.7874		-15.5966	-2.80911	2.80911	7.00852
TaSTP3-3A.1	Y158-24h	29.7351		16.2478	16.2541	13.481		-15.5966	-2.11555	2.11555	4.33356
TaSTP3-3A.1	Y158-24h	30.3618	0.336649	16.2473	16.2541	14.1077		-15.5966	-1.48882	1.48882	2.8066	3.38292	0.829445	0.0146404
TaSTP3-3A.1	Y158-24h	30.2615		16.2671	16.2541	14.0075		-15.5966	-1.5891	1.5891	3.00861
TaSTP3-3A.1	Y158-48h	28.0467		16.55	16.7142	11.3325		-15.5966	-4.26404	4.26404	19.2134
TaSTP3-3A.1	Y158-48h	27.9219	0.0641104	16.6111	16.7142	11.2077		-15.5966	-4.38887	4.38887	20.9498	19.9588	0.893927	0.00015754
TaSTP3-3A.1	Y158-48h	28.0097		16.9816	16.7142	11.2955		-15.5966	-4.30108	4.30108	19.7131
TaSTP3-3B.1	Fi-0	29.8912		18.1564	18.2406	11.6506	3215.05			3338.61	0.962993
TaSTP3-3B.1	Fi-0	30.2069	0.259876	18.3291	18.2406	11.9663	4001.42	11.6893	-11.6893	3338.61	1.19853	1	0.182858	0.5
TaSTP3-3B.1	Fi-0	29.6915		18.2364	18.2406	11.4509	2799.34			3338.61	0.838476
TaSTP3-3B.1	Fi-2h	26.1637		17.4075	17.4146	8.749		-11.6893	-2.94026	2.94026	7.67551
TaSTP3-3B.1	Fi-2h	26.3352	0.0868176	17.4595	17.4146	8.92051		-11.6893	-2.76875	2.76875	6.81519	7.2022	0.436604	0.000192272
TaSTP3-3B.1	Fi-2h	26.2729		17.3769	17.4146	8.85822		-11.6893	-2.83105	2.83105	7.1159
TaSTP3-3B.1	Fi-8h	26.6702		17.9068	17.8898	8.78037		-11.6893	-2.90889	2.90889	7.5104
TaSTP3-3B.1	Fi-8h	26.7813	0.07995	17.9311	17.8898	8.89155		-11.6893	-2.79771	2.79771	6.95338	7.40215	0.405627	0.000118164
TaSTP3-3B.1	Fi-8h	26.6262		17.8314	17.8898	8.73643		-11.6893	-2.95283	2.95283	7.74267
TaSTP3-3B.1	Fi-24h	28.0391		17.6363	17.6006	10.4385		-11.6893	-1.25076	1.25076	2.37966
TaSTP3-3B.1	Fi-24h	28.0825	0.106446	17.6461	17.6006	10.4819		-11.6893	-1.20739	1.20739	2.3092	2.44849	0.18364	0.000318576
TaSTP3-3B.1	Fi-24h	27.8803		17.5194	17.6006	10.2797		-11.6893	-1.40958	1.40958	2.6566
TaSTP3-3B.1	Fi-48h	26.0991		17.4064	17.4576	8.6415		-11.6893	-3.04777	3.04777	8.26931
TaSTP3-3B.1	Fi-48h	26.2833	0.109434	17.4575	17.4576	8.8257		-11.6893	-2.86357	2.86357	7.27813	7.95862	0.590059	0.000552483
TaSTP3-3B.1	Fi-48h	26.0889		17.509	17.4576	8.63122		-11.6893	-3.05804	3.05804	8.32841
TaSTP3-3B.1	Y158-0	29.2245		17.3915	17.4325	11.792		-11.6893	0.102734	-0.102734	0.931267
TaSTP3-3B.1	Y158-0	29.0852	0.0711571	17.5091	17.4325	11.6527		-11.6893	-0.0365744	0.0365744	1.02568	0.983831	0.0481088	0.447178
TaSTP3-3B.1	Y158-0	29.1297		17.3969	17.4325	11.6971		-11.6893	0.00788272	-0.00788272	0.994551
TaSTP3-3B.1	Y158-2h	26.1179		18.2403	18.3366	7.78128		-11.6893	-3.90799	3.90799	15.0114
TaSTP3-3B.1	Y158-2h	26.2867	0.0844006	18.3691	18.3366	7.95008		-11.6893	-3.73919	3.73919	13.3539	14.1719	0.828965	0.000416168
TaSTP3-3B.1	Y158-2h	26.2031		18.4004	18.3366	7.8665		-11.6893	-3.82277	3.82277	14.1504
TaSTP3-3B.1	Y158-8h	26.277		18.0645	18.1373	8.13971		-11.6893	-3.54956	3.54956	11.7091
TaSTP3-3B.1	Y158-8h	26.3669	0.1193	18.2754	18.1373	8.22959		-11.6893	-3.45968	3.45968	11.0019	10.8836	0.890604	0.000959949
TaSTP3-3B.1	Y158-8h	26.5133		18.0719	18.1373	8.37606		-11.6893	-3.31321	3.31321	9.93973
TaSTP3-3B.1	Y158-24h	27.2778		17.8198	17.9219	9.3559		-11.6893	-2.33336	2.33336	5.03979
TaSTP3-3B.1	Y158-24h	27.4182	0.100806	18.0197	17.9219	9.49631		-11.6893	-2.19296	2.19296	4.57243	4.6711	0.330587	0.000181885
TaSTP3-3B.1	Y158-24h	27.4733		17.9261	17.9219	9.55141		-11.6893	-2.13786	2.13786	4.40109
TaSTP3-3B.1	Y158-48h	25.0118		18.0322	18.0801	6.93165		-11.6893	-4.75762	4.75762	27.0511
TaSTP3-3B.1	Y158-48h	25.4001	0.21796	18.1553	18.0801	7.32		-11.6893	-4.36926	4.36926	20.6671	22.9043	3.59497	0.00436295
TaSTP3-3B.1	Y158-48h	25.3774		18.0529	18.0801	7.29731		-11.6893	-4.39196	4.39196	20.9948
TaSTP13-4A	Fi-0	25.3559		15.9206	15.9781	9.37778	665.263			1120.78	0.593569
TaSTP13-4A	Fi-0	26.8506	0.789635	15.9211	15.9781	10.8725	1874.75	9.97795	-9.97795	1120.78	1.67272	1	0.586788	0.5
TaSTP13-4A	Fi-0	25.6617		16.0926	15.9781	9.68359	822.337			1120.78	0.733715
TaSTP13-4A	Fi-2h	25.7893		15.8257	15.8498	9.93952		-9.97795	-0.0384263	0.0384263	1.02699
TaSTP13-4A	Fi-2h	25.6449	0.131137	15.9355	15.8498	9.79512		-9.97795	-0.18283	0.18283	1.13511	1.03628	0.0945332	0.462516
TaSTP13-4A	Fi-2h	25.9067		15.7881	15.8498	10.0569		-9.97795	0.0789802	-0.0789802	0.946727
TaSTP13-4A	Fi-8h	26.2802		16.0532	16.1208	10.1594		-9.97795	0.181495	-0.181495	0.881788
TaSTP13-4A	Fi-8h	25.5393	0.435247	16.1882	16.1208	9.41849		-9.97795	-0.559461	0.559461	1.47372	1.07401	0.346242	0.430965
TaSTP13-4A	Fi-8h	26.3054		16.1209	16.1208	10.1846		-9.97795	0.206691	-0.206691	0.866522
TaSTP13-4A	Fi-24h	26.1763		16.0198	15.9905	10.1858		-9.97795	0.207852	-0.207852	0.865825
TaSTP13-4A	Fi-24h	26.6677	0.280531	15.9303	15.9905	10.6772		-9.97795	0.699262	-0.699262	0.615887	0.780276	0.142404	0.29346
TaSTP13-4A	Fi-24h	26.1875		16.0214	15.9905	10.197		-9.97795	0.219078	-0.219078	0.859114
TaSTP13-4A	Fi-48h	26.4824		16.0451	16.0849	10.3975		-9.97795	0.419563	-0.419563	0.747651
TaSTP13-4A	Fi-48h	26.6401	0.223063	16.0381	16.0849	10.5552		-9.97795	0.577279	-0.577279	0.670227	0.656299	0.0990536	0.208807
TaSTP13-4A	Fi-48h	26.9227		16.1714	16.0849	10.8378		-9.97795	0.859828	-0.859828	0.551018
TaSTP13-4A	Y158-0	25.3968		16.0508	16.0526	9.34422		-9.97795	-0.633729	0.633729	1.55157
TaSTP13-4A	Y158-0	24.8431	0.724468	16.055	16.0526	8.79053		-9.97795	-1.18742	1.18742	2.27745	1.55683	0.718002	0.179593
TaSTP13-4A	Y158-0	26.2795		16.052	16.0526	10.227		-9.97795	0.24901	-0.24901	0.841474
TaSTP13-4A	Y158-2h	25.365		16.3754	16.3575	9.00749		-9.97795	-0.970462	0.970462	1.95947
TaSTP13-4A	Y158-2h	26.2845	0.566408	16.3378	16.3575	9.92692		-9.97795	-0.0510346	0.0510346	1.03601	1.70505	0.584922	0.107254
TaSTP13-4A	Y158-2h	25.2516		16.3594	16.3575	8.8941		-9.97795	-1.08385	1.08385	2.11968
TaSTP13-4A	Y158-8h	26.7717		16.2971	16.3554	10.4164		-9.97795	0.438427	-0.438427	0.737939
TaSTP13-4A	Y158-8h	26.2751	0.271573	16.4067	16.3554	9.91977		-9.97795	-0.0581834	0.0581834	1.04115	0.926452	0.164532	0.42571
TaSTP13-4A	Y158-8h	26.3329		16.3624	16.3554	9.97757		-9.97795	-0.000378798	0.000378798	1.00026
TaSTP13-4A	Y158-24h	27.1742		16.129	16.0975	11.0767		-9.97795	1.09873	-1.09873	0.466927
TaSTP13-4A	Y158-24h	25.4871	0.867455	16.1161	16.0975	9.3896		-9.97795	-0.588349	0.588349	1.50353	0.875891	0.551812	0.401404
TaSTP13-4A	Y158-24h	26.681		16.0475	16.0975	10.5835		-9.97795	0.605554	-0.605554	0.657219
TaSTP13-4A	Y158-48h	27.0117		16.4997	16.6188	10.3929		-9.97795	0.41492	-0.41492	0.750061
TaSTP13-4A	Y158-48h	27.2659	0.259552	16.6145	16.6188	10.6471		-9.97795	0.669172	-0.669172	0.628868	0.634113	0.113417	0.196725
TaSTP13-4A	Y158-48h	27.5307		16.7421	16.6188	10.9119		-9.97795	0.933989	-0.933989	0.523409
TaSTP13-4B	Fi-0	22.6293		15.9951	16.0565	6.57272	95.1888			93.8548	1.01421
TaSTP13-4B	Fi-0	22.6184	0.0266978	16.1685	16.0565	6.56185	94.4743	6.55219	-6.55219	93.8548	1.0066	1	0.0184238	0.5
TaSTP13-4B	Fi-0	22.5786		16.0061	16.0565	6.52201	91.9012			93.8548	0.979185
TaSTP13-4B	Fi-2h	20.2423		16.1372	15.9744	4.26794		-6.55219	-2.28425	2.28425	4.87112
TaSTP13-4B	Fi-2h	20.3155	0.111014	16.0574	15.9744	4.34117		-6.55219	-2.21102	2.21102	4.63003	4.96232	0.386046	0.00154649
TaSTP13-4B	Fi-2h	20.0974		15.7285	15.9744	4.12303		-6.55219	-2.42916	2.42916	5.3858
TaSTP13-4B	Fi-8h	21.0397		16.0122	16.0837	4.95602		-6.55219	-1.59617	1.59617	3.02341
TaSTP13-4B	Fi-8h	20.9452	0.0690288	16.1697	16.0837	4.86157		-6.55219	-1.69062	1.69062	3.22796	3.19001	0.151244	0.000691552
TaSTP13-4B	Fi-8h	20.9053		16.0692	16.0837	4.82159		-6.55219	-1.7306	1.7306	3.31867
TaSTP13-4B	Fi-24h	22.5444		16.3119	16.1482	6.39623		-6.55219	-0.155959	0.155959	1.11416
TaSTP13-4B	Fi-24h	22.4414	0.10491	16.0651	16.1482	6.2932		-6.55219	-0.258996	0.258996	1.19665	1.19979	0.0872452	0.0263091
TaSTP13-4B	Fi-24h	22.3346		16.0676	16.1482	6.18643		-6.55219	-0.365768	0.365768	1.28857
TaSTP13-4B	Fi-48h	20.0942		16.0715	16.072	4.02228		-6.55219	-2.52992	2.52992	5.77539
TaSTP13-4B	Fi-48h	20.0666	0.0381951	16.0644	16.072	3.99464		-6.55219	-2.55755	2.55755	5.88709	5.91604	0.157143	0.000143732
TaSTP13-4B	Fi-48h	20.0188		16.08	16.072	3.94678		-6.55219	-2.60541	2.60541	6.08565
TaSTP13-4B	Y158-0	23.3218		15.9837	16.0095	7.31224		-6.55219	0.760051	-0.760051	0.590475
TaSTP13-4B	Y158-0	23.268	0.0421656	16.1812	16.0095	7.25844		-6.55219	0.706248	-0.706248	0.612912	0.593992	0.0174294	5.1719e-06
TaSTP13-4B	Y158-0	23.3511		15.8637	16.0095	7.34158		-6.55219	0.789387	-0.789387	0.57859
TaSTP13-4B	Y158-2h	20.2758		16.419	16.4386	3.83722		-6.55219	-2.71498	2.71498	6.56584
TaSTP13-4B	Y158-2h	20.4234	0.0743465	16.4697	16.4386	3.98478		-6.55219	-2.56741	2.56741	5.92744	6.22126	0.322209	0.000613682
TaSTP13-4B	Y158-2h	20.3654		16.4271	16.4386	3.92681		-6.55219	-2.62539	2.62539	6.17049
TaSTP13-4B	Y158-8h	21.3964		16.3844	16.4196	4.97683		-6.55219	-1.57536	1.57536	2.9801
TaSTP13-4B	Y158-8h	21.6964	0.154645	16.4486	16.4196	5.27678		-6.55219	-1.27542	1.27542	2.42069	2.65591	0.290127	0.00492621
TaSTP13-4B	Y158-8h	21.6117		16.4259	16.4196	5.19215		-6.55219	-1.36005	1.36005	2.56694
TaSTP13-4B	Y158-24h	21.3519		16.0724	16.087	5.26489		-6.55219	-1.28731	1.28731	2.44072
TaSTP13-4B	Y158-24h	21.4206	0.0836184	16.0445	16.087	5.33355		-6.55219	-1.21864	1.21864	2.32728	2.45993	0.143223	0.00140241
TaSTP13-4B	Y158-24h	21.2542		16.1441	16.087	5.16716		-6.55219	-1.38504	1.38504	2.61178
TaSTP13-4B	Y158-48h	19.0845		16.7703	16.7697	2.3148		-6.55219	-4.2374	4.2374	18.8618
TaSTP13-4B	Y158-48h	19.3423	0.142601	16.8387	16.7697	2.57256		-6.55219	-3.97964	3.97964	15.7757	17.733	1.70165	0.00171321
TaSTP13-4B	Y158-48h	19.1077		16.7001	16.7697	2.33797		-6.55219	-4.21423	4.21423	18.5613
TaSTP13-4D	Fi-0	22.3703		15.9951	16.0565	6.31371	79.5455			72.2209	1.10142
TaSTP13-4D	Fi-0	22.1312	0.12631	16.1685	16.0565	6.07464	67.3984	6.17061	-6.17061	72.2209	0.933225	1	0.0892884	0.5
TaSTP13-4D	Fi-0	22.18		16.0061	16.0565	6.12348	69.7189			72.2209	0.965356
TaSTP13-4D	Fi-2h	20.2983		16.1372	15.9744	4.32393		-6.17061	-1.84668	1.84668	3.59672
TaSTP13-4D	Fi-2h	20.0909	0.31688	16.0574	15.9744	4.11652		-6.17061	-2.05408	2.05408	4.1528	3.48242	0.734231	0.0132427
TaSTP13-4D	Fi-2h	20.7132		15.7285	15.9744	4.73885		-6.17061	-1.43175	1.43175	2.69775
TaSTP13-4D	Fi-8h	21.0669		16.0122	16.0837	4.98319		-6.17061	-1.18742	1.18742	2.27745
TaSTP13-4D	Fi-8h	21.0111	0.104868	16.1697	16.0837	4.92741		-6.17061	-1.2432	1.2432	2.36723	2.42207	0.178471	0.000629363
TaSTP13-4D	Fi-8h	20.8639		16.0692	16.0837	4.7802		-6.17061	-1.39041	1.39041	2.62153
TaSTP13-4D	Fi-24h	21.9353		16.3119	16.1482	5.78713		-6.17061	-0.383482	0.383482	1.30449
TaSTP13-4D	Fi-24h	22.0272	0.13222	16.0651	16.1482	5.87903		-6.17061	-0.291579	0.291579	1.22398	1.20577	0.10897	0.0335281
TaSTP13-4D	Fi-24h	22.196		16.0676	16.1482	6.04781		-6.17061	-0.122794	0.122794	1.08884
TaSTP13-4D	Fi-48h	19.9584		16.0715	16.072	3.88639		-6.17061	-2.28422	2.28422	4.87101
TaSTP13-4D	Fi-48h	19.9177	0.057466	16.0644	16.072	3.84568		-6.17061	-2.32493	2.32493	5.01041	4.83766	0.191623	5.4699e-05
TaSTP13-4D	Fi-48h	20.0311		16.08	16.072	3.95912		-6.17061	-2.21149	2.21149	4.63154
TaSTP13-4D	Y158-0	23.0731		15.9837	16.0095	7.06358		-6.17061	0.892968	-0.892968	0.538505
TaSTP13-4D	Y158-0	23.0557	0.0941879	16.1812	16.0095	7.0462		-6.17061	0.875591	-0.875591	0.54503	0.522534	0.0334731	0.00293004
TaSTP13-4D	Y158-0	23.2269		15.8637	16.0095	7.21733		-6.17061	1.04672	-1.04672	0.484067
TaSTP13-4D	Y158-2h	20.9821		16.419	16.4386	4.54352		-6.17061	-1.62708	1.62708	3.08888
TaSTP13-4D	Y158-2h	20.8826	0.0973571	16.4697	16.4386	4.44401		-6.17061	-1.7266	1.7266	3.30948	3.09668	0.20901	0.000465974
TaSTP13-4D	Y158-2h	21.0773		16.4271	16.4386	4.6387		-6.17061	-1.5319	1.5319	2.89167
TaSTP13-4D	Y158-8h	21.3986		16.3844	16.4196	4.979		-6.17061	-1.19161	1.19161	2.28407
TaSTP13-4D	Y158-8h	21.2997	0.0549737	16.4486	16.4196	4.88006		-6.17061	-1.29055	1.29055	2.44621	2.34232	0.0901908	2.61344e-05
TaSTP13-4D	Y158-8h	21.3907		16.4259	16.4196	4.97105		-6.17061	-1.19956	1.19956	2.29669
TaSTP13-4D	Y158-24h	21.2372		16.0724	16.087	5.15023		-6.17061	-1.02037	1.02037	2.02845
TaSTP13-4D	Y158-24h	21.211	0.0314629	16.0445	16.087	5.12404		-6.17061	-1.04657	1.04657	2.06561	2.02397	0.0440593	0.000226389
TaSTP13-4D	Y158-24h	21.2737		16.1441	16.087	5.18669		-6.17061	-0.983924	0.983924	1.97784
TaSTP13-4D	Y158-48h	19.0842		16.7703	16.7697	2.31453		-6.17061	-3.85608	3.85608	14.4809
TaSTP13-4D	Y158-48h	19.024	0.0726013	16.8387	16.7697	2.2543		-6.17061	-3.91631	3.91631	15.0983	14.4127	0.722075	0.000412593
TaSTP13-4D	Y158-48h	19.1685		16.7001	16.7697	2.39883		-6.17061	-3.77178	3.77178	13.659
TaSTP19-4A	Fi-0	29.1298		15.9951	21.6174	7.51241	182.583			172.282	1.05979
TaSTP19-4A	Fi-0	29.2229	0.0611079	16.1685	21.8702	7.35268	163.448	7.42713	-7.42713	172.282	0.948719	1	0.0560235	0.5
TaSTP19-4A	Fi-0	29.1078		16.0061	21.6915	7.4163	170.816			172.282	0.99149
TaSTP19-4A	Fi-2h	29.0031		16.1372	22.1772	6.82592		-7.42713	-0.601208	0.601208	1.51699
TaSTP19-4A	Fi-2h	28.8857	0.0725699	16.0574	21.9986	6.88709		-7.42713	-0.540048	0.540048	1.45402	1.61986	0.234832	0.0192335
TaSTP19-4A	Fi-2h	29.0183		15.7285	22.5085	6.50984		-7.42713	-0.917296	0.917296	1.88857
TaSTP19-4A	Fi-8h	29.8823		16.0122	22.2318	7.65047		-7.42713	0.22334	-0.22334	0.85658
TaSTP19-4A	Fi-8h	29.8971	0.0195137	16.1697	22.5151	7.38198		-7.42713	-0.0451528	0.0451528	1.03179	0.888419	0.130402	0.137647
TaSTP19-4A	Fi-8h	29.921		16.0692	22.1296	7.79136		-7.42713	0.364227	-0.364227	0.776885
TaSTP19-4A	Fi-24h	28.1015		16.3119	21.563	6.53851		-7.42713	-0.888625	0.888625	1.85141
TaSTP19-4A	Fi-24h	28.0099	0.0789758	16.0651	21.564	6.44589		-7.42713	-0.981245	0.981245	1.97417	1.86083	0.10893	0.000607641
TaSTP19-4A	Fi-24h	28.1671		16.0676	21.553	6.61408		-7.42713	-0.81305	0.81305	1.75692
TaSTP19-4A	Fi-48h	29.007		16.0715	22.6902	6.31683		-7.42713	-1.1103	1.1103	2.1589
TaSTP19-4A	Fi-48h	28.8913	0.173544	16.0644	22.7057	6.18566		-7.42713	-1.24147	1.24147	2.3644	2.12227	0.262372	0.00726966
TaSTP19-4A	Fi-48h	29.2326		16.08	22.6879	6.54468		-7.42713	-0.88245	0.88245	1.8435
TaSTP19-4A	Y158-0	31.9008		15.9837	22.4279	9.47288		-7.42713	2.04574	-2.04574	0.242198
TaSTP19-4A	Y158-0	31.7935	0.26866	16.1812	22.346	9.44748		-7.42713	2.02035	-2.02035	0.246499	0.265616	0.0369	6.38747e-05
TaSTP19-4A	Y158-0	31.3912		15.8637	22.2657	9.12542		-7.42713	1.69828	-1.69828	0.308152
TaSTP19-4A	Y158-2h	29.4236		16.419	21.6243	7.79928		-7.42713	0.372143	-0.372143	0.772634
TaSTP19-4A	Y158-2h	29.2613	0.213782	16.4697	21.8658	7.39547		-7.42713	-0.0316625	0.0316625	1.02219	0.839045	0.160591	0.109175
TaSTP19-4A	Y158-2h	29.685		16.4271	21.7886	7.89644		-7.42713	0.469308	-0.469308	0.722311
TaSTP19-4A	Y158-8h	28.11		16.3844	21.5119	6.59812		-7.42713	-0.829008	0.829008	1.77646
TaSTP19-4A	Y158-8h	27.9051	0.17133	16.4486	21.7607	6.14439		-7.42713	-1.28274	1.28274	2.43301	1.97124	0.401534	0.0250287
TaSTP19-4A	Y158-8h	28.2454		16.4259	21.5874	6.658		-7.42713	-0.769129	0.769129	1.70424
TaSTP19-4A	Y158-24h	28.3202		16.0724	22.2332	6.08707		-7.42713	-1.34006	1.34006	2.53162
TaSTP19-4A	Y158-24h	28.5336	0.106694	16.0445	22.0877	6.44586		-7.42713	-0.981276	0.981276	1.97421	2.17602	0.308888	0.00975097
TaSTP19-4A	Y158-24h	28.4314		16.1441	22.0203	6.41118		-7.42713	-1.01596	1.01596	2.02224
TaSTP19-4A	Y158-48h	28.2383		16.7703	21.9808	6.25746		-7.42713	-1.16967	1.16967	2.2496
TaSTP19-4A	Y158-48h	28.0872	0.140675	16.8387	22.1762	5.91099		-7.42713	-1.51614	1.51614	2.86025	2.4561	0.350033	0.0083776
TaSTP19-4A	Y158-48h	27.9572		16.7001	21.7054	6.25181		-7.42713	-1.17533	1.17533	2.25844
TaSTP6-2D	Fi-0	27.933		15.4962	15.2881	12.6448	6404.41			6750.37	0.948749
TaSTP6-2D	Fi-0	28.0854	0.0762893	15.1063	15.2881	12.7973	7118.3	12.7194	-12.7194	6750.37	1.05451	1	0.0529531	0.5
TaSTP6-2D	Fi-0	28.0042		15.2619	15.2881	12.716	6728.4			6750.37	0.996745
TaSTP6-2D	Fi-2h	25.9537		15.053	15.074	10.8798		-12.7194	-1.83962	1.83962	3.57916
TaSTP6-2D	Fi-2h	25.7817	0.0903391	15.2088	15.074	10.7077		-12.7194	-2.01169	2.01169	4.03254	3.84619	0.237215	0.000762055
TaSTP6-2D	Fi-2h	25.82		14.9601	15.074	10.746		-12.7194	-1.97338	1.97338	3.92687
TaSTP6-2D	Fi-8h	26.4005		15.2944	15.3021	11.0984		-12.7194	-1.62098	1.62098	3.07584
TaSTP6-2D	Fi-8h	26.271	0.0951548	15.2355	15.3021	10.9689		-12.7194	-1.75051	1.75051	3.36477	3.13312	0.208976	0.000976137
TaSTP6-2D	Fi-8h	26.4565		15.3764	15.3021	11.1544		-12.7194	-1.56499	1.56499	2.95876
TaSTP6-2D	Fi-24h	27.4831		15.1039	15.2788	12.2043		-12.7194	-0.515099	0.515099	1.42909
TaSTP6-2D	Fi-24h	27.1453	0.471315	15.3254	15.2788	11.8665		-12.7194	-0.85293	0.85293	1.80617	1.39419	0.430493	0.126271
TaSTP6-2D	Fi-24h	28.0763		15.4072	15.2788	12.7975		-12.7194	0.078099	-0.078099	0.947305
TaSTP6-2D	Fi-48h	25.5939		15.3898	15.2645	10.3295		-12.7194	-2.38993	2.38993	5.24132
TaSTP6-2D	Fi-48h	25.3879	0.113313	15.1239	15.2645	10.1235		-12.7194	-2.59593	2.59593	6.04581	5.74825	0.441219	0.00127602
TaSTP6-2D	Fi-48h	25.4091		15.2797	15.2645	10.1447		-12.7194	-2.57474	2.57474	5.95762
TaSTP6-2D	Y158-0	28.0252		15.2207	15.0423	12.9829		-12.7194	0.263455	-0.263455	0.833091
TaSTP6-2D	Y158-0	28.1368	0.142281	14.9285	15.0423	13.0945		-12.7194	0.375095	-0.375095	0.771055	0.763028	0.0744018	0.00684804
TaSTP6-2D	Y158-0	28.3077		14.9778	15.0423	13.2654		-12.7194	0.545955	-0.545955	0.684938
TaSTP6-2D	Y158-2h	25.0631		16.5301	16.5284	8.53467		-12.7194	-4.18474	4.18474	18.1858
TaSTP6-2D	Y158-2h	25.4455	0.191467	16.5823	16.5284	8.91708		-12.7194	-3.80233	3.80233	13.9513	15.9585	2.1258	0.00331912
TaSTP6-2D	Y158-2h	25.2716		16.4728	16.5284	8.74318		-12.7194	-3.97622	3.97622	15.7385
TaSTP6-2D	Y158-8h	26.246		15.4293	15.5479	10.6981		-12.7194	-2.02128	2.02128	4.05944
TaSTP6-2D	Y158-8h	26.5601	0.253701	15.694	15.5479	11.0122		-12.7194	-1.7072	1.7072	3.26527	3.39696	0.607441	0.0100452
TaSTP6-2D	Y158-8h	26.7482		15.5205	15.5479	11.2003		-12.7194	-1.51912	1.51912	2.86616
TaSTP6-2D	Y158-24h	26.8528		15.6331	15.6169	11.2359		-12.7194	-1.48349	1.48349	2.79624
TaSTP6-2D	Y158-24h	26.7712	0.0443253	15.6591	15.6169	11.1543		-12.7194	-1.56514	1.56514	2.95907	2.8576	0.0885091	1.84295e-05
TaSTP6-2D	Y158-24h	26.8419		15.5584	15.6169	11.225		-12.7194	-1.49442	1.49442	2.81751
TaSTP6-2D	Y158-48h	24.217		16.1153	15.996	8.22102		-12.7194	-4.49839	4.49839	22.6021
TaSTP6-2D	Y158-48h	23.4736	0.373384	16.0046	15.996	7.47764		-12.7194	-5.24176	5.24176	37.8379	30.3199	7.61984	0.0108882
TaSTP6-2D	Y158-48h	23.7837		15.8681	15.996	7.78774		-12.7194	-4.93167	4.93167	30.5197
TaSTP19-7D	Fi-0	30.3763		16.7121	16.695	13.6814	13137.1			10512	1.24973
TaSTP19-7D	Fi-0	29.654	0.361577	16.7435	16.695	12.959	7962.41	13.3299	-13.3299	10512	0.757462	1	0.246212	0.5
TaSTP19-7D	Fi-0	30.0443		16.6294	16.695	13.3493	10436.4			10512	0.992809
TaSTP19-7D	Fi-2h	28.2911		15.8447	15.9067	12.3844		-13.3299	-0.945483	0.945483	1.92583
TaSTP19-7D	Fi-2h	28.3312	0.138993	16.0536	15.9067	12.4244		-13.3299	-0.905467	0.905467	1.87315	1.80306	0.169087	0.00640107
TaSTP19-7D	Fi-2h	28.5494		15.8219	15.9067	12.6427		-13.3299	-0.68724	0.68724	1.6102
TaSTP19-7D	Fi-8h	28.2814		16.3736	16.3442	11.9372		-13.3299	-1.39268	1.39268	2.62567
TaSTP19-7D	Fi-8h	28.5965	0.275649	16.3513	16.3442	12.2523		-13.3299	-1.07762	1.07762	2.11056	2.17682	0.419661	0.0107031
TaSTP19-7D	Fi-8h	28.8308		16.3077	16.3442	12.4865		-13.3299	-0.843365	0.843365	1.79423
TaSTP19-7D	Fi-24h	28.9688		16.1945	16.191	12.7778		-13.3299	-0.552067	0.552067	1.46619
TaSTP19-7D	Fi-24h	28.695	0.148502	16.1877	16.191	12.504		-13.3299	-0.825873	0.825873	1.77261	1.58111	0.166948	0.0168725
TaSTP19-7D	Fi-24h	28.9315		16.1907	16.191	12.7406		-13.3299	-0.589315	0.589315	1.50453
TaSTP19-7D	Fi-48h	28.9974		16.218	16.1498	12.8476		-13.3299	-0.482308	0.482308	1.39698
TaSTP19-7D	Fi-48h	28.1763	0.436745	16.1635	16.1498	12.0264		-13.3299	-1.30348	1.30348	2.46824	2.02851	0.560796	0.0345837
TaSTP19-7D	Fi-48h	28.329		16.068	16.1498	12.1791		-13.3299	-1.15076	1.15076	2.22031
TaSTP19-7D	Y158-0	29.5821		16.0246	15.2209	14.3612		-13.3299	1.03131	-1.03131	0.489265
TaSTP19-7D	Y158-0	29.6923	0.110056	16.1627	15.2209	14.4715		-13.3299	1.14159	-1.14159	0.45326	0.454186	0.0346251	0.029502
TaSTP19-7D	Y158-0	29.8022		13.4753	15.2209	14.5813		-13.3299	1.25142	-1.25142	0.420034
TaSTP19-7D	Y158-2h	28.4394		17.0188	16.9653	11.4742		-13.3299	-1.85573	1.85573	3.61934
TaSTP19-7D	Y158-2h	28.3364	0.05609	17.0608	16.9653	11.3711		-13.3299	-1.95877	1.95877	3.88731	3.71968	0.146104	0.000151937
TaSTP19-7D	Y158-2h	28.4263		16.8162	16.9653	11.461		-13.3299	-1.86885	1.86885	3.6524
TaSTP19-7D	Y158-8h	28.9496		16.5187	16.6456	12.304		-13.3299	-1.02585	1.02585	2.03616
TaSTP19-7D	Y158-8h	28.9095	0.128965	16.5897	16.6456	12.2639		-13.3299	-1.06596	1.06596	2.09356	1.96719	0.171593	0.00350858
TaSTP19-7D	Y158-8h	29.1502		16.8283	16.6456	12.5046		-13.3299	-0.825247	0.825247	1.77184
TaSTP19-7D	Y158-24h	28.474		16.4809	16.4447	12.0293		-13.3299	-1.30059	1.30059	2.46329
TaSTP19-7D	Y158-24h	28.3328	0.0819924	16.3814	16.4447	11.888		-13.3299	-1.44187	1.44187	2.71672	2.63316	0.147118	0.000766966
TaSTP19-7D	Y158-24h	28.3313		16.4718	16.4447	11.8866		-13.3299	-1.44333	1.44333	2.71947
TaSTP19-7D	Y158-48h	27.5276		16.9256	16.7302	10.7974		-13.3299	-2.53246	2.53246	5.78558
TaSTP19-7D	Y158-48h	27.2604	0.136193	16.6932	16.7302	10.5302		-13.3299	-2.79969	2.79969	6.9629	6.43324	0.597466	0.000650872
TaSTP19-7D	Y158-48h	27.3483		16.5717	16.7302	10.6181		-13.3299	-2.71177	2.71177	6.55123
TaSTP19-7A	Fi-0	29.5741		21.6174	21.7264	7.84774	230.359			219.641	1.0488
TaSTP19-7A	Fi-0	29.3894	0.0995171	21.8702	21.7264	7.66299	202.671	7.77674	-7.77674	219.641	0.922737	1	0.0676801	0.5
TaSTP19-7A	Fi-0	29.5458		21.6915	21.7264	7.81949	225.892			219.641	1.02846
TaSTP19-7A	Fi-2h	29.4234		22.1772	22.2281	7.19527		-7.77674	-0.581475	0.581475	1.49638
TaSTP19-7A	Fi-2h	29.5559	0.138538	21.9986	22.2281	7.32781		-7.77674	-0.448931	0.448931	1.36503	1.36546	0.130701	0.0115602
TaSTP19-7A	Fi-2h	29.7003		22.5085	22.2281	7.47226		-7.77674	-0.304485	0.304485	1.23498
TaSTP19-7A	Fi-8h	30.1339		22.2318	22.2922	7.84172		-7.77674	0.0649772	-0.0649772	0.95596
TaSTP19-7A	Fi-8h	29.8835	0.196281	22.5151	22.2922	7.59139		-7.77674	-0.185355	0.185355	1.1371	0.98753	0.136547	0.448244
TaSTP19-7A	Fi-8h	30.2706		22.1296	22.2922	7.97843		-7.77674	0.201687	-0.201687	0.869533
TaSTP19-7A	Fi-24h	28.773		21.563	21.56	7.21297		-7.77674	-0.563774	0.563774	1.47813
TaSTP19-7A	Fi-24h	28.3544	0.212655	21.564	21.56	6.79442		-7.77674	-0.982323	0.982323	1.97564	1.69563	0.254579	0.0173104
TaSTP19-7A	Fi-24h	28.6291		21.553	21.56	7.06911		-7.77674	-0.707631	0.707631	1.63312
TaSTP19-7A	Fi-48h	29.1541		22.6902	22.6946	6.45956		-7.77674	-1.31718	1.31718	2.49179
TaSTP19-7A	Fi-48h	29.3003	0.241901	22.7057	22.6946	6.60573		-7.77674	-1.17102	1.17102	2.2517	2.17979	0.353483	0.0125988
TaSTP19-7A	Fi-48h	29.6266		22.6879	22.6946	6.93205		-7.77674	-0.844694	0.844694	1.79588
TaSTP19-7A	Y158-0	30.6161		22.4279	22.3465	8.26959		-7.77674	0.492853	-0.492853	0.710618
TaSTP19-7A	Y158-0	30.2043	0.20725	22.346	22.3465	7.85778		-7.77674	0.0810373	-0.0810373	0.945378	0.833045	0.117705	0.0587899
TaSTP19-7A	Y158-0	30.3695		22.2657	22.3465	8.0229		-7.77674	0.24616	-0.24616	0.843138
TaSTP19-7A	Y158-2h	28.4593		21.6243	21.7596	6.69974		-7.77674	-1.077	1.077	2.10964
TaSTP19-7A	Y158-2h	28.709	0.12494	21.8658	21.7596	6.94941		-7.77674	-0.827332	0.827332	1.7744	1.93563	0.167987	0.00241912
TaSTP19-7A	Y158-2h	28.5931		21.7886	21.7596	6.8335		-7.77674	-0.943237	0.943237	1.92284
TaSTP19-7A	Y158-8h	28.546		21.5119	21.62	6.92603		-7.77674	-0.850712	0.850712	1.80339
TaSTP19-7A	Y158-8h	28.328	0.131187	21.7607	21.62	6.70802		-7.77674	-1.06872	1.06872	2.09758	1.89424	0.176428	0.00326156
TaSTP19-7A	Y158-8h	28.5635		21.5874	21.62	6.94345		-7.77674	-0.833296	0.833296	1.78175
TaSTP19-7A	Y158-24h	28.4781		22.2332	22.1137	6.36444		-7.77674	-1.41231	1.41231	2.66162
TaSTP19-7A	Y158-24h	28.2952	0.151673	22.0877	22.1137	6.18148		-7.77674	-1.59526	1.59526	3.02149	2.98743	0.310179	0.00303168
TaSTP19-7A	Y158-24h	28.1771		22.0203	22.1137	6.06341		-7.77674	-1.71333	1.71333	3.27917
TaSTP19-7A	Y158-48h	29.06		21.9808	21.9541	7.10584		-7.77674	-0.670901	0.670901	1.59207
TaSTP19-7A	Y158-48h	30.3997	0.765915	22.1762	21.9541	8.44558		-7.77674	0.668838	-0.668838	0.629013	0.953943	0.552662	0.449434
TaSTP19-7A	Y158-48h	30.373		21.7054	21.9541	8.41891		-7.77674	0.642166	-0.642166	0.64075
TaSTP25-5A	Fi-0	26.5526		15.7418	15.6298	10.9228	1941.33			2457.06	0.790106
TaSTP25-5A	Fi-0	27.0762	0.281927	15.6253	15.6298	11.4464	2790.75	11.245	-11.245	2457.06	1.13581	1	0.184375	0.5
TaSTP25-5A	Fi-0	26.9956		15.5222	15.6298	11.3658	2639.09			2457.06	1.07409
TaSTP25-5A	Fi-2h	25.2648		15.6649	15.523	9.74181		-11.245	-1.50322	1.50322	2.83474
TaSTP25-5A	Fi-2h	25.4815	0.137451	15.6426	15.523	9.95854		-11.245	-1.28649	1.28649	2.43934	2.54995	0.248677	0.000694801
TaSTP25-5A	Fi-2h	25.5196		15.2615	15.523	9.99664		-11.245	-1.24839	1.24839	2.37577
TaSTP25-5A	Fi-8h	24.7275		15.7475	15.7585	8.96902		-11.245	-2.27601	2.27601	4.84337
TaSTP25-5A	Fi-8h	24.8925	0.145474	15.9548	15.7585	9.13406		-11.245	-2.11097	2.11097	4.31983	4.37484	0.443588	0.0010251
TaSTP25-5A	Fi-8h	25.0175		15.5731	15.7585	9.25905		-11.245	-1.98598	1.98598	3.96133
TaSTP25-5A	Fi-24h	25.1615		15.88	15.7793	9.38222		-11.245	-1.86281	1.86281	3.63715
TaSTP25-5A	Fi-24h	25.3545	0.100222	15.8107	15.7793	9.5752		-11.245	-1.66983	1.66983	3.18178	3.44443	0.235603	0.000102651
TaSTP25-5A	Fi-24h	25.211		15.6472	15.7793	9.43176		-11.245	-1.81327	1.81327	3.51437
TaSTP25-5A	Fi-48h	24.2802		15.6015	15.7417	8.53845		-11.245	-2.70658	2.70658	6.52774
TaSTP25-5A	Fi-48h	25.2779	0.499118	15.786	15.7417	9.5362		-11.245	-1.70883	1.70883	3.26895	4.8342	1.63318	0.0269102
TaSTP25-5A	Fi-48h	24.7523		15.8377	15.7417	9.01056		-11.245	-2.23447	2.23447	4.70591
TaSTP25-5A	Y158-0	26.6932		15.6361	15.5851	11.1081		-11.245	-0.136963	0.136963	1.09959
TaSTP25-5A	Y158-0	27.0772	0.205786	15.5884	15.5851	11.4921		-11.245	0.247086	-0.247086	0.842597	0.940974	0.138681	0.34112
TaSTP25-5A	Y158-0	27.0134		15.5309	15.5851	11.4282		-11.245	0.183216	-0.183216	0.880737
TaSTP25-5A	Y158-2h	25.9042		16.1346	16.1513	9.75295		-11.245	-1.49208	1.49208	2.81295
TaSTP25-5A	Y158-2h	26.0124	0.216868	16.1879	16.1513	9.86107		-11.245	-1.38396	1.38396	2.60984	2.96977	0.458901	0.00471019
TaSTP25-5A	Y158-2h	25.5945		16.1314	16.1513	9.44324		-11.245	-1.80179	1.80179	3.48653
TaSTP25-5A	Y158-8h	25.3268		16.1806	16.0923	9.23449		-11.245	-2.01054	2.01054	4.02933
TaSTP25-5A	Y158-8h	25.5161	0.138098	16.1463	16.0923	9.4238		-11.245	-1.82123	1.82123	3.53382	3.63583	0.353709	0.000702381
TaSTP25-5A	Y158-8h	25.5956		15.9499	16.0923	9.50331		-11.245	-1.74172	1.74172	3.34433
TaSTP25-5A	Y158-24h	26.165		15.8648	15.833	10.332		-11.245	-0.912998	0.912998	1.88295
TaSTP25-5A	Y158-24h	26.026	0.09003	15.8884	15.833	10.193		-11.245	-1.05198	1.05198	2.07338	1.93366	0.122503	0.00157786
TaSTP25-5A	Y158-24h	26.1946		15.7457	15.833	10.3617		-11.245	-0.883353	0.883353	1.84466
TaSTP25-5A	Y158-48h	25.4433		16.6303	16.5698	8.87342		-11.245	-2.37161	2.37161	5.1752
TaSTP25-5A	Y158-48h	25.5034	0.0946633	16.6585	16.5698	8.93352		-11.245	-2.31151	2.31151	4.96402	5.2615	0.348725	0.000154541
TaSTP25-5A	Y158-48h	25.3178		16.4208	16.5698	8.74799		-11.245	-2.49704	2.49704	5.64527
TaSTP25-5B	Fi-0	25.4497		16.2459	16.3438	9.10585	550.977			485.907	1.13391
TaSTP25-5B	Fi-0	25.1668	0.162415	16.4107	16.3438	8.82295	452.868	8.91832	-8.91832	485.907	0.932005	1	0.115978	0.5
TaSTP25-5B	Fi-0	25.17		16.3748	16.3438	8.82616	453.877			485.907	0.934081
TaSTP25-5B	Fi-2h	24.3533		15.5711	15.6418	8.71151		-8.91832	-0.206811	0.206811	1.15413
TaSTP25-5B	Fi-2h	24.1533	0.13633	15.8418	15.6418	8.51148		-8.91832	-0.406841	0.406841	1.32578	1.28747	0.118909	0.0200329
TaSTP25-5B	Fi-2h	24.0928		15.5124	15.6418	8.45103		-8.91832	-0.467291	0.467291	1.38251
TaSTP25-5B	Fi-8h	23.7694		15.9742	15.9322	7.83725		-8.91832	-1.08106	1.08106	2.11559
TaSTP25-5B	Fi-8h	23.7434	0.029733	15.911	15.9322	7.81129		-8.91832	-1.10703	1.10703	2.15402	2.11229	0.0434753	0.000675431
TaSTP25-5B	Fi-8h	23.8028		15.9113	15.9322	7.8706		-8.91832	-1.04772	1.04772	2.06726
TaSTP25-5B	Fi-24h	23.8393		15.8672	15.7795	8.0598		-8.91832	-0.85852	0.85852	1.81318
TaSTP25-5B	Fi-24h	23.7988	0.0522935	15.6989	15.7795	8.01933		-8.91832	-0.898992	0.898992	1.86476	1.87544	0.0682304	0.000524386
TaSTP25-5B	Fi-24h	23.7356		15.7724	15.7795	7.95604		-8.91832	-0.962274	0.962274	1.94838
TaSTP25-5B	Fi-48h	23.4315		15.5975	15.685	7.74653		-8.91832	-1.17178	1.17178	2.2529
TaSTP25-5B	Fi-48h	23.1829	0.124464	15.5875	15.685	7.49787		-8.91832	-1.42045	1.42045	2.67669	2.46736	0.211942	0.000793765
TaSTP25-5B	Fi-48h	23.2974		15.87	15.685	7.61235		-8.91832	-1.30596	1.30596	2.47249
TaSTP25-5B	Y158-0	24.9086		15.4982	15.6138	9.29475		-8.91832	0.376433	-0.376433	0.77034
TaSTP25-5B	Y158-0	24.69	0.128857	15.73	15.6138	9.07623		-8.91832	0.15791	-0.15791	0.896323	0.810728	0.0741664	0.0436386
TaSTP25-5B	Y158-0	24.9176		15.6132	15.6138	9.3038		-8.91832	0.385487	-0.385487	0.765521
TaSTP25-5B	Y158-2h	24.5107		16.2663	16.5073	8.00344		-8.91832	-0.914875	0.914875	1.88541
TaSTP25-5B	Y158-2h	24.0436	0.244306	16.7316	16.5073	7.53627		-8.91832	-1.38205	1.38205	2.60639	2.17535	0.380637	0.0125605
TaSTP25-5B	Y158-2h	24.4011		16.5239	16.5073	7.89381		-8.91832	-1.02451	1.02451	2.03426
TaSTP25-5B	Y158-8h	24.1105		16.1334	16.1107	7.9998		-8.91832	-0.918518	0.918518	1.89017
TaSTP25-5B	Y158-8h	24.2115	0.0691842	16.1277	16.1107	8.10076		-8.91832	-0.817554	0.817554	1.76242	1.79233	0.0868395	0.00049654
TaSTP25-5B	Y158-8h	24.2429		16.071	16.1107	8.13222		-8.91832	-0.786097	0.786097	1.7244
TaSTP25-5B	Y158-24h	25.1788		15.954	15.9943	9.18451		-8.91832	0.266192	-0.266192	0.831511
TaSTP25-5B	Y158-24h	24.9968	0.0910528	16.1674	15.9943	9.00247		-8.91832	0.0841531	-0.0841531	0.943338	0.887712	0.0559155	0.115832
TaSTP25-5B	Y158-24h	25.0835		15.8614	15.9943	9.08922		-8.91832	0.170902	-0.170902	0.888287
TaSTP25-5B	Y158-48h	24.1929		16.0535	16.1216	8.07135		-8.91832	-0.846969	0.846969	1.79872
TaSTP25-5B	Y158-48h	23.6522	0.276892	16.1004	16.1216	7.53062		-8.91832	-1.3877	1.3877	2.61661	2.14485	0.423168	0.0174909
TaSTP25-5B	Y158-48h	24.0261		16.2108	16.1216	7.90451		-8.91832	-1.01381	1.01381	2.01924
TaSTP25-5D	Fi-0	25.6233		16.2459	16.3438	9.27951	621.455			680.528	0.913195
TaSTP25-5D	Fi-0	25.9067	0.14423	16.4107	16.3438	9.5629	756.343	9.40566	-9.40566	680.528	1.11141	1	0.10137	0.5
TaSTP25-5D	Fi-0	25.7184		16.3748	16.3438	9.37457	663.786			680.528	0.975399
TaSTP25-5D	Fi-2h	24.579		15.5711	15.6418	8.93723		-9.40566	-0.468428	0.468428	1.3836
TaSTP25-5D	Fi-2h	24.7055	0.10872	15.8418	15.6418	9.0637		-9.40566	-0.341961	0.341961	1.26748	1.37456	0.102865	0.00544635
TaSTP25-5D	Fi-2h	24.4891		15.5124	15.6418	8.84728		-9.40566	-0.558376	0.558376	1.47261
TaSTP25-5D	Fi-8h	24.0354		15.9742	15.9322	8.10325		-9.40566	-1.30241	1.30241	2.4664
TaSTP25-5D	Fi-8h	24.2605	0.135634	15.911	15.9322	8.32829		-9.40566	-1.07737	1.07737	2.11018	2.21989	0.21392	0.00179751
TaSTP25-5D	Fi-8h	24.2791		15.9113	15.9322	8.34695		-9.40566	-1.05871	1.05871	2.08307
TaSTP25-5D	Fi-24h	24.3414		15.8672	15.7795	8.56184		-9.40566	-0.843822	0.843822	1.7948
TaSTP25-5D	Fi-24h	24.2449	0.137147	15.6989	15.7795	8.46543		-9.40566	-0.940227	0.940227	1.91883	1.95957	0.188467	0.00205027
TaSTP25-5D	Fi-24h	24.0708		15.7724	15.7795	8.29124		-9.40566	-1.11441	1.11441	2.16507
TaSTP25-5D	Fi-48h	23.6912		15.5975	15.685	8.00622		-9.40566	-1.39944	1.39944	2.638
TaSTP25-5D	Fi-48h	24.0663	0.189706	15.5875	15.685	8.38127		-9.40566	-1.02439	1.02439	2.0341	2.30338	0.307203	0.00578791
TaSTP25-5D	Fi-48h	23.9284		15.87	15.685	8.24343		-9.40566	-1.16223	1.16223	2.23803
TaSTP25-5D	Y158-0	25.695		15.4982	15.6138	10.0812		-9.40566	0.675573	-0.675573	0.626084
TaSTP25-5D	Y158-0	25.929	0.144981	15.73	15.6138	10.3152		-9.40566	0.909585	-0.909585	0.532338	0.559782	0.0577023	0.00305504
TaSTP25-5D	Y158-0	25.9603		15.6132	15.6138	10.3465		-9.40566	0.940858	-0.940858	0.520923
TaSTP25-5D	Y158-2h	24.9573		16.2663	16.5073	8.45006		-9.40566	-0.955596	0.955596	1.93938
TaSTP25-5D	Y158-2h	25.0046	0.0515624	16.7316	16.5073	8.49728		-9.40566	-0.908376	0.908376	1.87693	1.87402	0.0668681	0.000266657
TaSTP25-5D	Y158-2h	25.0604		16.5239	16.5073	8.55307		-9.40566	-0.85259	0.85259	1.80574
TaSTP25-5D	Y158-8h	24.8599		16.1334	16.1107	8.74923		-9.40566	-0.656425	0.656425	1.57617
TaSTP25-5D	Y158-8h	24.881	0.129976	16.1277	16.1107	8.77035		-9.40566	-0.635309	0.635309	1.55327	1.48958	0.130646	0.00401746
TaSTP25-5D	Y158-8h	25.0949		16.071	16.1107	8.98417		-9.40566	-0.421486	0.421486	1.33931
TaSTP25-5D	Y158-24h	25.6048		15.954	15.9943	9.61051		-9.40566	0.204846	-0.204846	0.867631
TaSTP25-5D	Y158-24h	25.7768	0.08823	16.1674	15.9943	9.78251		-9.40566	0.376851	-0.376851	0.770116	0.824911	0.0498659	0.0385659
TaSTP25-5D	Y158-24h	25.6567		15.8614	15.9943	9.66239		-9.40566	0.256727	-0.256727	0.836985
TaSTP25-5D	Y158-48h	24.4817		16.0535	16.1216	8.3601		-9.40566	-1.04556	1.04556	2.06417
TaSTP25-5D	Y158-48h	24.6697	0.0942677	16.1004	16.1216	8.54808		-9.40566	-0.857582	0.857582	1.812	1.93114	0.126658	0.000362206
TaSTP25-5D	Y158-48h	24.5882		16.2108	16.1216	8.46662		-9.40566	-0.939037	0.939037	1.91725
TaSTP26-5A	Fi-0	24.1134		16.2459	16.3438	7.76958	218.211			193.071	1.13022
TaSTP26-5A	Fi-0	23.583	0.291436	16.4107	16.3438	7.23918	151.081	7.57415	-7.57415	193.071	0.782518	1	0.189565	0.5
TaSTP26-5A	Fi-0	24.0575		16.3748	16.3438	7.71369	209.919			193.071	1.08727
TaSTP26-5A	Fi-2h	23.0839		15.5711	15.6418	7.44213		-7.57415	-0.132023	0.132023	1.09583
TaSTP26-5A	Fi-2h	22.4993	0.316904	15.8418	15.6418	6.85755		-7.57415	-0.716607	0.716607	1.64331	1.29921	0.299647	0.115053
TaSTP26-5A	Fi-2h	23.0037		15.5124	15.6418	7.36192		-7.57415	-0.212228	0.212228	1.15848
TaSTP26-5A	Fi-8h	23.0954		15.9742	15.9322	7.16324		-7.57415	-0.410908	0.410908	1.32952
TaSTP26-5A	Fi-8h	23.069	0.0272428	15.911	15.9322	7.13682		-7.57415	-0.437333	0.437333	1.3541	1.35477	0.0255885	0.0404398
TaSTP26-5A	Fi-8h	23.0409		15.9113	15.9322	7.10877		-7.57415	-0.465385	0.465385	1.38069
TaSTP26-5A	Fi-24h	23.6563		15.8672	15.7795	7.8768		-7.57415	0.302645	-0.302645	0.810764
TaSTP26-5A	Fi-24h	23.5256	0.0654865	15.6989	15.7795	7.74613		-7.57415	0.171975	-0.171975	0.887627	0.8474	0.0385569	0.148206
TaSTP26-5A	Fi-24h	23.5987		15.7724	15.7795	7.81916		-7.57415	0.24501	-0.24501	0.84381
TaSTP26-5A	Fi-48h	23.4362		15.5975	15.685	7.75125		-7.57415	0.177097	-0.177097	0.884481
TaSTP26-5A	Fi-48h	23.4126	0.0288914	15.5875	15.685	7.72759		-7.57415	0.15344	-0.15344	0.899104	0.882523	0.0176417	0.197725
TaSTP26-5A	Fi-48h	23.4701		15.87	15.685	7.78508		-7.57415	0.210924	-0.210924	0.863984
TaSTP26-5A	Y158-0	23.7156		15.4982	15.6138	8.10183		-7.57415	0.527674	-0.527674	0.693672
TaSTP26-5A	Y158-0	23.4724	0.122586	15.73	15.6138	7.85858		-7.57415	0.284429	-0.284429	0.821066	0.751885	0.0644015	0.0704355
TaSTP26-5A	Y158-0	23.6206		15.6132	15.6138	8.00677		-7.57415	0.432618	-0.432618	0.740916
TaSTP26-5A	Y158-2h	23.2727		16.2663	16.5073	6.76545		-7.57415	-0.8087	0.8087	1.75163
TaSTP26-5A	Y158-2h	23.2379	0.0680995	16.7316	16.5073	6.73057		-7.57415	-0.84358	0.84358	1.7945	1.72811	0.0807537	0.00589406
TaSTP26-5A	Y158-2h	23.3693		16.5239	16.5073	6.86203		-7.57415	-0.712121	0.712121	1.63821
TaSTP26-5A	Y158-8h	23.5735		16.1334	16.1107	7.46276		-7.57415	-0.111392	0.111392	1.08027
TaSTP26-5A	Y158-8h	23.4182	0.137819	16.1277	16.1107	7.30749		-7.57415	-0.266658	0.266658	1.20302	1.09254	0.104886	0.255577
TaSTP26-5A	Y158-8h	23.6931		16.071	16.1107	7.58236		-7.57415	0.00821106	-0.00821106	0.994325
TaSTP26-5A	Y158-24h	24.0417		15.954	15.9943	8.04742		-7.57415	0.473263	-0.473263	0.720333
TaSTP26-5A	Y158-24h	23.9782	0.0703079	16.1674	15.9943	7.98391		-7.57415	0.409758	-0.409758	0.75275	0.718676	0.0349324	0.0597078
TaSTP26-5A	Y158-24h	24.1186		15.8614	15.9943	8.12431		-7.57415	0.550161	-0.550161	0.682944
TaSTP26-5A	Y158-48h	23.6798		16.0535	16.1216	7.55818		-7.57415	-0.0159718	0.0159718	1.01113
TaSTP26-5A	Y158-48h	23.8564	0.414582	16.1004	16.1216	7.73478		-7.57415	0.160623	-0.160623	0.894638	0.830198	0.220339	0.185014
TaSTP26-5A	Y158-48h	24.4697		16.2108	16.1216	8.34808		-7.57415	0.773927	-0.773927	0.584823
TaSTP26-5B	Fi-0	27.8995		16.2459	16.3438	11.5556	3010.16			2991.28	1.00631
TaSTP26-5B	Fi-0	28.0436	0.168068	16.4107	16.3438	11.6998	3326.54	11.5401	-11.5401	2991.28	1.11208	1	0.115366	0.5
TaSTP26-5B	Fi-0	27.7086		16.3748	16.3438	11.3648	2637.13			2991.28	0.881607
TaSTP26-5B	Fi-2h	27.7142		15.5711	15.6418	12.0724		-11.5401	0.532369	-0.532369	0.691419
TaSTP26-5B	Fi-2h	28.004	0.186349	15.8418	15.6418	12.3623		-11.5401	0.822195	-0.822195	0.565581	0.658929	0.0820769	0.00864519
TaSTP26-5B	Fi-2h	27.6562		15.5124	15.6418	12.0144		-11.5401	0.474357	-0.474357	0.719787
TaSTP26-5B	Fi-8h	27.8829		15.9742	15.9322	11.9508		-11.5401	0.410719	-0.410719	0.752248
TaSTP26-5B	Fi-8h	28.105	0.115052	15.911	15.9322	12.1728		-11.5401	0.632754	-0.632754	0.644944	0.706481	0.0553632	0.0154153
TaSTP26-5B	Fi-8h	27.9417		15.9113	15.9322	12.0095		-11.5401	0.469426	-0.469426	0.722252
TaSTP26-5B	Fi-24h	28.2462		15.8672	15.7795	12.4667		-11.5401	0.926613	-0.926613	0.526092
TaSTP26-5B	Fi-24h	28.3645	0.103363	15.6989	15.7795	12.5849		-11.5401	1.04488	-1.04488	0.484684	0.52328	0.03727	0.00625509
TaSTP26-5B	Fi-24h	28.1585		15.7724	15.7795	12.379		-11.5401	0.838914	-0.838914	0.559064
TaSTP26-5B	Fi-48h	28.0924		15.5975	15.685	12.4074		-11.5401	0.867324	-0.867324	0.548163
TaSTP26-5B	Fi-48h	28.3578	0.137981	15.5875	15.685	12.6728		-11.5401	1.13271	-1.13271	0.456057	0.509148	0.0476388	0.00468216
TaSTP26-5B	Fi-48h	28.1596		15.87	15.685	12.4746		-11.5401	0.9345	-0.9345	0.523224
TaSTP26-5B	Y158-0	23.9876		15.4982	15.6138	8.37377		-11.5401	-3.16629	3.16629	8.97737
TaSTP26-5B	Y158-0	24.5858	0.32632	15.73	15.6138	8.972		-11.5401	-2.56806	2.56806	5.93013	7.81362	1.64619	0.00925159
TaSTP26-5B	Y158-0	24.0608		15.6132	15.6138	8.44695		-11.5401	-3.09311	3.09311	8.53336
TaSTP26-5B	Y158-2h	24.1433		16.2663	16.5073	7.63598		-11.5401	-3.90408	3.90408	14.9708
TaSTP26-5B	Y158-2h	24.5352	0.225574	16.7316	16.5073	8.0279		-11.5401	-3.51216	3.51216	11.4094	12.6031	2.05059	0.00503575
TaSTP26-5B	Y158-2h	24.5327		16.5239	16.5073	8.02545		-11.5401	-3.51461	3.51461	11.4289
TaSTP26-5B	Y158-8h	24.1819		16.1334	16.1107	8.0712		-11.5401	-3.46886	3.46886	11.0722
TaSTP26-5B	Y158-8h	24.201	0.16121	16.1277	16.1107	8.0903		-11.5401	-3.44976	3.44976	10.9265	10.3551	1.11817	0.00219266
TaSTP26-5B	Y158-8h	24.4702		16.071	16.1107	8.35948		-11.5401	-3.18058	3.18058	9.06672
TaSTP26-5B	Y158-24h	24.2763		15.954	15.9943	8.28205		-11.5401	-3.25801	3.25801	9.56665
TaSTP26-5B	Y158-24h	24.5787	0.177887	16.1674	15.9943	8.5844		-11.5401	-2.95566	2.95566	7.75789	8.34079	1.06205	0.00320427
TaSTP26-5B	Y158-24h	24.5899		15.8614	15.9943	8.59561		-11.5401	-2.94445	2.94445	7.69783
TaSTP26-5B	Y158-48h	24.5376		16.0535	16.1216	8.41603		-11.5401	-3.12403	3.12403	8.71821
TaSTP26-5B	Y158-48h	25.0877	0.293864	16.1004	16.1216	8.96611		-11.5401	-2.57395	2.57395	5.95438	7.01193	1.49175	0.00970361
TaSTP26-5B	Y158-48h	24.9919		16.2108	16.1216	8.87031		-11.5401	-2.66975	2.66975	6.3632
TaSTP26-5D	Fi-0	21.4355		16.7121	16.695	4.7405	26.7321			27.7301	0.96401
TaSTP26-5D	Fi-0	21.4899	0.0512302	16.7435	16.695	4.79493	27.7599	4.79277	-4.79277	27.7301	1.00108	1	0.0354647	0.5
TaSTP26-5D	Fi-0	21.5379		16.6294	16.695	4.84289	28.6983			27.7301	1.03491
TaSTP26-5D	Fi-2h	21.5104		15.8447	15.9067	5.60366		-4.79277	0.810887	-0.810887	0.570031
TaSTP26-5D	Fi-2h	21.6447	0.29249	16.0536	15.9067	5.73802		-4.79277	0.945247	-0.945247	0.519341	0.491987	0.0947314	0.00291407
TaSTP26-5D	Fi-2h	22.0706		15.8219	15.9067	6.16391		-4.79277	1.37113	-1.37113	0.386588
TaSTP26-5D	Fi-8h	20.8823		16.3736	16.3442	4.53804		-4.79277	-0.254734	0.254734	1.19312
TaSTP26-5D	Fi-8h	20.7941	0.0441144	16.3513	16.3442	4.44983		-4.79277	-0.342948	0.342948	1.26835	1.23094	0.0376166	0.000762171
TaSTP26-5D	Fi-8h	20.8368		16.3077	16.3442	4.49253		-4.79277	-0.300243	0.300243	1.23135
TaSTP26-5D	Fi-24h	21.0911		16.1945	16.191	4.90016		-4.79277	0.107387	-0.107387	0.928268
TaSTP26-5D	Fi-24h	21.108	0.0383198	16.1877	16.191	4.917		-4.79277	0.124223	-0.124223	0.917498	0.936999	0.0250354	0.0363833
TaSTP26-5D	Fi-24h	21.0348		16.1907	16.191	4.84383		-4.79277	0.0510544	-0.0510544	0.965231
TaSTP26-5D	Fi-48h	20.7977		16.218	16.1498	4.6478		-4.79277	-0.144969	0.144969	1.10571
TaSTP26-5D	Fi-48h	20.9549	0.0859272	16.1635	16.1498	4.80503		-4.79277	0.0122522	-0.0122522	0.991543	1.03387	0.062544	0.235736
TaSTP26-5D	Fi-48h	20.9364		16.068	16.1498	4.78651		-4.79277	-0.00626279	0.00626279	1.00435
TaSTP26-5D	Y158-0	20.6089		16.0246	15.2209	5.38801		-4.79277	0.595239	-0.595239	0.661935
TaSTP26-5D	Y158-0	21.0235	0.253295	16.1627	15.2209	5.80266		-4.79277	1.00989	-1.00989	0.496584	0.613763	0.102014	0.00726673
TaSTP26-5D	Y158-0	20.5642		13.4753	15.2209	5.3433		-4.79277	0.550525	-0.550525	0.682772
TaSTP26-5D	Y158-2h	21.201		17.0188	16.9653	4.23571		-4.79277	-0.557065	0.557065	1.47127
TaSTP26-5D	Y158-2h	21.2972	0.0879486	17.0608	16.9653	4.33192		-4.79277	-0.460855	0.460855	1.37636	1.46739	0.0891533	0.00286974
TaSTP26-5D	Y158-2h	21.1216		16.8162	16.9653	4.15629		-4.79277	-0.636485	0.636485	1.55454
TaSTP26-5D	Y158-8h	21.0833		16.5187	16.6456	4.43775		-4.79277	-0.355023	0.355023	1.27901
TaSTP26-5D	Y158-8h	21.2251	0.0805453	16.5897	16.6456	4.57952		-4.79277	-0.213255	0.213255	1.1593	1.23774	0.0679586	0.00623979
TaSTP26-5D	Y158-8h	21.088		16.8283	16.6456	4.44239		-4.79277	-0.350389	0.350389	1.2749
TaSTP26-5D	Y158-24h	21.1958		16.4809	16.4447	4.75102		-4.79277	-0.0417555	0.0417555	1.02937
TaSTP26-5D	Y158-24h	21.3927	0.0985378	16.3814	16.4447	4.94797		-4.79277	0.155191	-0.155191	0.898013	0.964316	0.0656851	0.233529
TaSTP26-5D	Y158-24h	21.2881		16.4718	16.4447	4.84332		-4.79277	0.0505467	-0.0505467	0.96557
TaSTP26-5D	Y158-48h	21.0281		16.9256	16.7302	4.29796		-4.79277	-0.494818	0.494818	1.40914
TaSTP26-5D	Y158-48h	21.2201	0.096426	16.6932	16.7302	4.4899		-4.79277	-0.302877	0.302877	1.2336	1.31549	0.0883602	0.00746981
TaSTP26-5D	Y158-48h	21.1403		16.5717	16.7302	4.41013		-4.79277	-0.38264	0.38264	1.30373
TaSTP7-5B.1	Fi-0	28.5155		16.8565	16.9607	11.5548	3008.49			3031.17	0.99252
TaSTP7-5B.1	Fi-0	28.6629	0.137803	17.0536	16.9607	11.7022	3332	11.5613	-11.5613	3031.17	1.09925	1	0.0957262	0.5
TaSTP7-5B.1	Fi-0	28.3875		16.972	16.9607	11.4268	2753			3031.17	0.908233
TaSTP7-5B.1	Fi-2h	27.5176		16.2026	16.1996	11.3179		-11.5613	-0.243347	0.243347	1.18374
TaSTP7-5B.1	Fi-2h	27.2672	0.156879	16.2565	16.1996	11.0676		-11.5613	-0.49368	0.49368	1.40803	1.34601	0.141825	0.0153533
TaSTP7-5B.1	Fi-2h	27.2286		16.1398	16.1996	11.0289		-11.5613	-0.532322	0.532322	1.44626
TaSTP7-5B.1	Fi-8h	27.1467		16.5117	16.567	10.5797		-11.5613	-0.981578	0.981578	1.97462
TaSTP7-5B.1	Fi-8h	27.0772	0.0347115	16.6499	16.567	10.5103		-11.5613	-1.05099	1.05099	2.07195	2.02357	0.0486668	0.000256528
TaSTP7-5B.1	Fi-8h	27.1109		16.5394	16.567	10.544		-11.5613	-1.01729	1.01729	2.02412
TaSTP7-5B.1	Fi-24h	27.5348		16.3368	16.3482	11.1866		-11.5613	-0.374616	0.374616	1.29649
TaSTP7-5B.1	Fi-24h	27.4956	0.0363142	16.4693	16.3482	11.1475		-11.5613	-0.413801	0.413801	1.33219	1.29851	0.0327152	0.0115478
TaSTP7-5B.1	Fi-24h	27.5682		16.2384	16.3482	11.22		-11.5613	-0.34125	0.34125	1.26685
TaSTP7-5B.1	Fi-48h	28.6764		16.1941	16.2293	12.4471		-11.5613	0.885829	-0.885829	0.541177
TaSTP7-5B.1	Fi-48h	28.9454	0.136625	16.2944	16.2293	12.7161		-11.5613	1.15485	-1.15485	0.449113	0.499224	0.0465705	0.00219693
TaSTP7-5B.1	Fi-48h	28.7694		16.1993	16.2293	12.5401		-11.5613	0.97886	-0.97886	0.50738
TaSTP7-5B.1	Y158-0	32.2358		16.1264	16.1853	16.0505		-11.5613	4.48927	-4.48927	0.0445239
TaSTP7-5B.1	Y158-0	31.91	0.170274	16.2681	16.1853	15.7247		-11.5613	4.16342	-4.16342	0.0558065	0.0491008	0.00593489	0.00163103
TaSTP7-5B.1	Y158-0	32.1586		16.1613	16.1853	15.9733		-11.5613	4.41206	-4.41206	0.0469719
TaSTP7-5B.1	Y158-2h	32.4833		16.7492	16.9239	15.5595		-11.5613	3.9982	-3.9982	0.0625782
TaSTP7-5B.1	Y158-2h	32.55	0.0514227	17.0419	16.9239	15.6261		-11.5613	4.06487	-4.06487	0.0597518	0.0621405	0.00220271	0.00172028
TaSTP7-5B.1	Y158-2h	32.4489		16.9805	16.9239	15.525		-11.5613	3.96372	-3.96372	0.0640915
TaSTP7-5B.1	Y158-8h	32.5474		16.7864	16.7327	15.8147		-11.5613	4.25344	-4.25344	0.0524309
TaSTP7-5B.1	Y158-8h	32.5893	0.606919	16.6919	16.7327	15.8566		-11.5613	4.29537	-4.29537	0.050929	0.0701324	0.0319693	0.000788177
TaSTP7-5B.1	Y158-8h	31.5178		16.7198	16.7327	14.7851		-11.5613	3.22382	-3.22382	0.107037
TaSTP7-5B.1	Y158-24h	32.6028		16.683	16.6327	15.9701		-11.5613	4.40888	-4.40888	0.0470755
TaSTP7-5B.1	Y158-24h	34.0915	0.753165	16.636	16.6327	17.4588		-11.5613	5.89757	-5.89757	0.0167747	0.0320363	0.0151516	0.00133552
TaSTP7-5B.1	Y158-24h	33.1481		16.5791	16.6327	16.5154		-11.5613	4.95417	-4.95417	0.0322587
TaSTP7-5B.1	Y158-48h	35.8436		16.9598	16.9656	18.878		-11.5613	7.31676	-7.31676	0.00627243
TaSTP7-5B.1	Y158-48h	33.1572	1.4968	17.05	16.9656	16.1916		-11.5613	4.63035	-4.63035	0.0403763	0.027272	0.0183717	0.00120845
TaSTP7-5B.1	Y158-48h	33.3565		16.8869	16.9656	16.3909		-11.5613	4.82962	-4.82962	0.0351673
TaSTP7-5D.1	Fi-0	28.1035		15.4962	15.2881	12.8154	7208.16			6372.56	1.13112
TaSTP7-5D.1	Fi-0	28.1463	0.408243	15.1063	15.2881	12.8582	7425.16	12.6014	-12.6014	6372.56	1.16518	1	0.25717	0.5
TaSTP7-5D.1	Fi-0	27.4188		15.2619	15.2881	12.1307	4484.36			6372.56	0.703698
TaSTP7-5D.1	Fi-2h	29.7592		15.053	15.074	14.6853		-12.6014	2.08383	-2.08383	0.235888
TaSTP7-5D.1	Fi-2h	29.7222	0.139101	15.2088	15.074	14.6482		-12.6014	2.04679	-2.04679	0.242023	0.253285	0.025008	0.0181271
TaSTP7-5D.1	Fi-2h	29.5019		14.9601	15.074	14.428		-12.6014	1.82652	-1.82652	0.281943
TaSTP7-5D.1	Fi-8h	30.2231		15.2944	15.3021	14.921		-12.6014	2.31958	-2.31958	0.200326
TaSTP7-5D.1	Fi-8h	30.1653	0.0457167	15.2355	15.3021	14.8632		-12.6014	2.26173	-2.26173	0.208522	0.207368	0.00654229	0.016636
TaSTP7-5D.1	Fi-8h	30.1329		15.3764	15.3021	14.8308		-12.6014	2.22934	-2.22934	0.213257
TaSTP7-5D.1	Fi-24h	29.6847		15.1039	15.2788	14.4058		-12.6014	1.80441	-1.80441	0.286298
TaSTP7-5D.1	Fi-24h	29.3368	0.173992	15.3254	15.2788	14.0579		-12.6014	1.4565	-1.4565	0.364375	0.324088	0.0390986	0.0211344
TaSTP7-5D.1	Fi-24h	29.517		15.4072	15.2788	14.2381		-12.6014	1.6367	-1.6367	0.321592
TaSTP7-5D.1	Fi-48h	33.0703		15.3898	15.2645	17.8058		-12.6014	5.2044	-5.2044	0.0271218
TaSTP7-5D.1	Fi-48h	Undetermined	0.467102	15.1239	15.2645	/		-12.6014	/	/	/	0.034997	0.0111371	0.0113032
TaSTP7-5D.1	Fi-48h	32.4097		15.2797	15.2645	17.1453		-12.6014	4.54382	-4.54382	0.0428721
TaSTP7-5D.1	Y158-0	28.7494		15.2207	15.0423	13.7071		-12.6014	1.10564	-1.10564	0.464696
TaSTP7-5D.1	Y158-0	29.0739	0.16343	14.9285	15.0423	14.0316		-12.6014	1.43014	-1.43014	0.371095	0.413797	0.0473354	0.0271499
TaSTP7-5D.1	Y158-0	28.9456		14.9778	15.0423	13.9033		-12.6014	1.30187	-1.30187	0.405601
TaSTP7-5D.1	Y158-2h	29.1241		16.5301	16.5284	12.5957		-12.6014	-0.00573663	0.00573663	1.00398
TaSTP7-5D.1	Y158-2h	29.3105	0.20244	16.5823	16.5284	12.7821		-12.6014	0.180707	-0.180707	0.882271	1.01801	0.143268	0.461018
TaSTP7-5D.1	Y158-2h	28.9061		16.4728	16.5284	12.3777		-12.6014	-0.223762	0.223762	1.16777
TaSTP7-5D.1	Y158-8h	30.2364		15.4293	15.5479	14.6885		-12.6014	2.08704	-2.08704	0.235363
TaSTP7-5D.1	Y158-8h	31.06	0.41262	15.694	15.5479	15.5121		-12.6014	2.91065	-2.91065	0.132986	0.179952	0.0517086	0.0136629
TaSTP7-5D.1	Y158-8h	30.693		15.5205	15.5479	15.1451		-12.6014	2.54367	-2.54367	0.171506
TaSTP7-5D.1	Y158-24h	30.5488		15.6331	15.6169	14.9319		-12.6014	2.33049	-2.33049	0.198817
TaSTP7-5D.1	Y158-24h	29.7798	0.390906	15.6591	15.6169	14.1629		-12.6014	1.5615	-1.5615	0.338798	0.258694	0.0721493	0.0151422
TaSTP7-5D.1	Y158-24h	30.2865		15.5584	15.6169	14.6696		-12.6014	2.06814	-2.06814	0.238466
TaSTP7-5D.1	Y158-48h	30.8128		16.1153	15.996	14.8168		-12.6014	2.21535	-2.21535	0.215335
TaSTP7-5D.1	Y158-48h	30.4657	0.191669	16.0046	15.996	14.4698		-12.6014	1.86832	-1.86832	0.273892	0.236488	0.0324855	0.0170177
TaSTP7-5D.1	Y158-48h	30.7803		15.8681	15.996	14.7843		-12.6014	2.18287	-2.18287	0.220238
TaSTP7-5B.2	Fi-0	33.9672		16.8565	16.9607	17.0065	131667			160296	0.821402
TaSTP7-5B.2	Fi-0	34.3678	0.235207	17.0536	16.9607	17.4071	173799	17.278	-17.278	160296	1.08424	1	0.154753	0.5
TaSTP7-5B.2	Fi-0	34.3812		16.972	16.9607	17.4205	175421			160296	1.09436
TaSTP7-5B.2	Fi-2h	34.7895		16.2026	16.1996	18.5898		-17.278	1.3118	-1.3118	0.402817
TaSTP7-5B.2	Fi-2h	34.7931	0.0586685	16.2565	16.1996	18.5935		-17.278	1.31548	-1.31548	0.401791	0.393187	0.0157982	0.0100522
TaSTP7-5B.2	Fi-2h	34.8929		16.1398	16.1996	18.6932		-17.278	1.41521	-1.41521	0.374955
TaSTP7-5B.2	Fi-8h	35.1031		16.5117	16.567	18.5362		-17.278	1.25815	-1.25815	0.418079
TaSTP7-5B.2	Fi-8h	35.1099	0.0675509	16.6499	16.567	18.5429		-17.278	1.26486	-1.26486	0.416141	0.406292	0.0187627	0.0103151
TaSTP7-5B.2	Fi-8h	35.2234		16.5394	16.567	18.6564		-17.278	1.37836	-1.37836	0.384655
TaSTP7-5B.2	Fi-24h	34.8951		16.3368	16.3482	18.5469		-17.278	1.26892	-1.26892	0.414971
TaSTP7-5B.2	Fi-24h	34.9239	0.0299327	16.4693	16.3482	18.5758		-17.278	1.29777	-1.29777	0.406754	0.406611	0.00843269	0.0108308
TaSTP7-5B.2	Fi-24h	34.9549		16.2384	16.3482	18.6068		-17.278	1.32877	-1.32877	0.398108
TaSTP7-5B.2	Fi-48h	35.0614		16.1941	16.2293	18.8321		-17.278	1.5541	-1.5541	0.340541
TaSTP7-5B.2	Fi-48h	35.0909	0.0184776	16.2944	16.2293	18.8616		-17.278	1.5836	-1.5836	0.333648	0.335597	0.00431294	0.00877287
TaSTP7-5B.2	Fi-48h	35.0954		16.1993	16.2293	18.8661		-17.278	1.58813	-1.58813	0.332603
TaSTP7-5B.2	Y158-0	36.9134		16.1264	16.1853	20.7281		-17.278	3.45012	-3.45012	0.0914976
TaSTP7-5B.2	Y158-0	36.9344	0.0577288	16.2681	16.1853	20.7491		-17.278	3.47112	-3.47112	0.0901756	0.0888411	0.00351904	0.00472542
TaSTP7-5B.2	Y158-0	37.0223		16.1613	16.1853	20.837		-17.278	3.55894	-3.55894	0.0848499
TaSTP7-5B.2	Y158-2h	37.0693		16.7492	16.9239	20.1454		-17.278	2.8674	-2.8674	0.137033
TaSTP7-5B.2	Y158-2h	37.2592	0.112685	17.0419	16.9239	20.3353		-17.278	3.05729	-3.05729	0.120133	0.125485	0.0100099	0.00502026
TaSTP7-5B.2	Y158-2h	37.2694		16.9805	16.9239	20.3455		-17.278	3.06747	-3.06747	0.119289
TaSTP7-5B.2	Y158-8h	38.0859		16.7864	16.7327	21.3532		-17.278	4.07518	-4.07518	0.0593265
TaSTP7-5B.2	Y158-8h	38.1058	0.0200234	16.6919	16.7327	21.3731		-17.278	4.09509	-4.09509	0.0585133	0.058514	0.000812073	0.00444234
TaSTP7-5B.2	Y158-8h	38.1259		16.7198	16.7327	21.3932		-17.278	4.11523	-4.11523	0.0577023
TaSTP7-5B.2	Y158-24h	37.2793		16.683	16.6327	20.6466		-17.278	3.3686	-3.3686	0.0968168
TaSTP7-5B.2	Y158-24h	37.4097	0.0797549	16.636	16.6327	20.777		-17.278	3.49902	-3.49902	0.0884481	0.0909466	0.00510243	0.00473155
TaSTP7-5B.2	Y158-24h	37.424		16.5791	16.6327	20.7914		-17.278	3.51334	-3.51334	0.0875749
TaSTP7-5B.2	Y158-48h	37.8481		16.9598	16.9656	20.8825		-17.278	3.60446	-3.60446	0.0822149
TaSTP7-5B.2	Y158-48h	37.904	0.0509945	17.05	16.9656	20.9385		-17.278	3.66044	-3.66044	0.0790857	0.0793044	0.00280761	0.00463433
TaSTP7-5B.2	Y158-48h	37.9499		16.8869	16.9656	20.9843		-17.278	3.70628	-3.70628	0.0766125
TaSTP11-6A	Fi-0	31.8747		16.8373	16.7369	15.1378	36052.4			30606.8	1.17792
TaSTP11-6A	Fi-0	31.7397	0.344415	16.6984	16.7369	15.0028	32832	14.8753	-14.8753	30606.8	1.0727	1	0.223329	0.5
TaSTP11-6A	Fi-0	31.2222		16.6751	16.7369	14.4853	22936.1			30606.8	0.749379
TaSTP11-6A	Fi-2h	30.163		16.0489	16.0214	14.1416		-14.8753	-0.733726	0.733726	1.66293
TaSTP11-6A	Fi-2h	30.0991	0.171603	16.1433	16.0214	14.0776		-14.8753	-0.797699	0.797699	1.73833	1.82764	0.223192	0.00524784
TaSTP11-6A	Fi-2h	29.839		15.8721	16.0214	13.8176		-14.8753	-1.05773	1.05773	2.08165
TaSTP11-6A	Fi-8h	28.2075		16.2847	16.3117	11.8957		-14.8753	-2.97958	2.97958	7.88757
TaSTP11-6A	Fi-8h	28.7621	0.397781	16.44	16.3117	12.4504		-14.8753	-2.42491	2.42491	5.36997	5.95966	1.71106	0.0177723
TaSTP11-6A	Fi-8h	28.9787		16.2105	16.3117	12.667		-14.8753	-2.20834	2.20834	4.62142
TaSTP11-6A	Fi-24h	28.8472		16.2871	16.2339	12.6133		-14.8753	-2.26201	2.26201	4.7966
TaSTP11-6A	Fi-24h	29.197	0.272396	16.1391	16.2339	12.9631		-14.8753	-1.91218	1.91218	3.76378	4.67331	0.854577	0.00655595
TaSTP11-6A	Fi-24h	28.6604		16.2755	16.2339	12.4265		-14.8753	-2.44878	2.44878	5.45954
TaSTP11-6A	Fi-48h	29.1156		16.0787	16.1352	12.9804		-14.8753	-1.89492	1.89492	3.719
TaSTP11-6A	Fi-48h	30.1241	0.53635	16.2171	16.1352	13.989		-14.8753	-0.886366	0.886366	1.84851	2.55769	1.0139	0.0553981
TaSTP11-6A	Fi-48h	29.9363		16.1096	16.1352	13.8011		-14.8753	-1.0742	1.0742	2.10555
TaSTP11-6A	Y158-0	31.0464		16.0809	15.9915	15.0549		-14.8753	0.179619	-0.179619	0.882936
TaSTP11-6A	Y158-0	Undetermined	0.575666	16.0214	15.9915	/		-14.8753	/	/	/	0.692556	0.269238	0.158653
TaSTP11-6A	Y158-0	31.8605		15.8722	15.9915	15.8691		-14.8753	0.993733	-0.993733	0.502177
TaSTP11-6A	Y158-2h	32.3249		16.9083	16.8765	15.4484		-14.8753	0.573102	-0.573102	0.67217
TaSTP11-6A	Y158-2h	31.7028	0.325571	16.9743	16.8765	14.8263		-14.8753	-0.0490466	0.0490466	1.03458	0.880872	0.187359	0.259616
TaSTP11-6A	Y158-2h	31.8475		16.747	16.8765	14.9709		-14.8753	0.0956296	-0.0956296	0.935864
TaSTP11-6A	Y158-8h	29.9609		16.5665	16.6309	13.33		-14.8753	-1.54531	1.54531	2.91866
TaSTP11-6A	Y158-8h	29.7954	0.0875947	16.6069	16.6309	13.1645		-14.8753	-1.71084	1.71084	3.2735	3.05951	0.188392	0.000151629
TaSTP11-6A	Y158-8h	29.9278		16.7193	16.6309	13.2969		-14.8753	-1.57838	1.57838	2.98635
TaSTP11-6A	Y158-24h	30.143		16.4415	16.5093	13.6337		-14.8753	-1.24161	1.24161	2.36462
TaSTP11-6A	Y158-24h	30.3321	0.105954	16.4686	16.5093	13.8228		-14.8753	-1.05247	1.05247	2.07408	2.17661	0.163046	0.00126816
TaSTP11-6A	Y158-24h	30.3203		16.6177	16.5093	13.811		-14.8753	-1.06428	1.06428	2.09113
TaSTP11-6A	Y158-48h	29.6812		16.8525	16.858	12.8232		-14.8753	-2.05209	2.05209	4.14707
TaSTP11-6A	Y158-48h	30.1379	0.230311	16.834	16.858	13.28		-14.8753	-1.59533	1.59533	3.02163	3.61245	0.564817	0.00396826
TaSTP11-6A	Y158-48h	29.858		16.8874	16.858	13.0001		-14.8753	-1.87525	1.87525	3.66864
TaSTP13-6A	Fi-0	30.0185		16.3709	16.4265	13.592	12347.8			16982.5	0.727093
TaSTP13-6A	Fi-0	30.3757	0.444544	16.5682	16.4265	13.9492	15816.7	14.0056	-14.0056	16982.5	0.931351	1	0.312931	0.5
TaSTP13-6A	Fi-0	30.9022		16.3405	16.4265	14.4757	22782.9			16982.5	1.34156
TaSTP13-6A	Fi-2h	30.1781		16.3792	16.315	13.8631		-14.0056	-0.14252	0.14252	1.10383
TaSTP13-6A	Fi-2h	30.1797	0.0921114	16.3586	16.315	13.8647		-14.0056	-0.140879	0.140879	1.10258	1.06471	0.0666816	0.378546
TaSTP13-6A	Fi-2h	30.3384		16.2072	16.315	14.0234		-14.0056	0.0178359	-0.0178359	0.987713
TaSTP13-6A	Fi-8h	30.5411		16.512	16.4172	14.1238		-14.0056	0.118244	-0.118244	0.921308
TaSTP13-6A	Fi-8h	30.3308	0.226763	16.3642	16.4172	13.9136		-14.0056	-0.0919844	0.0919844	1.06584	1.08281	0.170621	0.356795
TaSTP13-6A	Fi-8h	30.0879		16.3754	16.4172	13.6707		-14.0056	-0.334889	0.334889	1.26128
TaSTP13-6A	Fi-24h	30.05		16.5207	16.4287	13.6213		-14.0056	-0.384312	0.384312	1.30524
TaSTP13-6A	Fi-24h	30.3763	0.177979	16.4228	16.4287	13.9476		-14.0056	-0.0580423	0.0580423	1.04105	1.13884	0.14484	0.269338
TaSTP13-6A	Fi-24h	30.3364		16.3426	16.4287	13.9077		-14.0056	-0.0979262	0.0979262	1.07023
TaSTP13-6A	Fi-48h	29.3893		16.3915	16.3843	13.005		-14.0056	-1.00062	1.00062	2.00086
TaSTP13-6A	Fi-48h	29.51	0.089621	16.3384	16.3843	13.1257		-14.0056	-0.879905	0.879905	1.84025	1.97295	0.121174	0.0107496
TaSTP13-6A	Fi-48h	29.3349		16.423	16.3843	12.9506		-14.0056	-1.05501	1.05501	2.07773
TaSTP13-6A	Y158-0	30.8446		16.3381	16.2689	14.5758		-14.0056	0.570167	-0.570167	0.673539
TaSTP13-6A	Y158-0	30.2864	0.280513	16.2503	16.2689	14.0175		-14.0056	0.0119424	-0.0119424	0.991756	0.836848	0.159275	0.240168
TaSTP13-6A	Y158-0	30.517		16.2182	16.2689	14.2482		-14.0056	0.242553	-0.242553	0.845248
TaSTP13-6A	Y158-2h	29.2583		17.612	17.5841	11.6743		-14.0056	-2.33133	2.33133	5.03268
TaSTP13-6A	Y158-2h	29.3921	0.107603	17.5787	17.5841	11.808		-14.0056	-2.19759	2.19759	4.58712	4.97876	0.367662	8.20518e-05
TaSTP13-6A	Y158-2h	29.1792		17.5615	17.5841	11.5951		-14.0056	-2.41047	2.41047	5.31649
TaSTP13-6A	Y158-8h	29.4313		16.9895	16.831	12.6004		-14.0056	-1.40525	1.40525	2.64863
TaSTP13-6A	Y158-8h	29.2971	0.122813	16.7471	16.831	12.4661		-14.0056	-1.53953	1.53953	2.907	2.66939	0.227941	0.00121636
TaSTP13-6A	Y158-8h	29.5423		16.7564	16.831	12.7113		-14.0056	-1.29427	1.29427	2.45253
TaSTP13-6A	Y158-24h	29.8876		16.8559	16.6947	13.1929		-14.0056	-0.812696	0.812696	1.75649
TaSTP13-6A	Y158-24h	29.3536	0.375047	16.6902	16.6947	12.6589		-14.0056	-1.34667	1.34667	2.54325	1.94677	0.527724	0.0346424
TaSTP13-6A	Y158-24h	30.0768		16.5379	16.6947	13.3821		-14.0056	-0.623467	0.623467	1.54057
TaSTP13-6A	Y158-48h	27.6061		17.0839	17.1072	10.499		-14.0056	-3.50662	3.50662	11.3658
TaSTP13-6A	Y158-48h	27.6877	0.0464356	17.1466	17.1072	10.5806		-14.0056	-3.42502	3.42502	10.7408	11.1512	0.355533	1.84682e-06
TaSTP13-6A	Y158-48h	27.6085		17.091	17.1072	10.5014		-14.0056	-3.50423	3.50423	11.3469
TaSTP13-6B	Fi-0	30.8917		16.8373	16.7369	14.1548	18239.6			22288.2	0.818349
TaSTP13-6B	Fi-0	31.4373	0.272823	16.6984	16.7369	14.7004	26623.7	14.4268	-14.4268	22288.2	1.19452	1	0.188414	0.5
TaSTP13-6B	Fi-0	31.1622		16.6751	16.7369	14.4253	22001.5			22288.2	0.987134
TaSTP13-6B	Fi-2h	30.7861		16.0489	16.0214	14.7646		-14.4268	0.337797	-0.337797	0.791248
TaSTP13-6B	Fi-2h	29.9463	0.439909	16.1433	16.0214	13.9249		-14.4268	-0.50193	0.50193	1.41611	1.03718	0.332984	0.438267
TaSTP13-6B	Fi-2h	30.5936		15.8721	16.0214	14.5722		-14.4268	0.145317	-0.145317	0.904181
TaSTP13-6B	Fi-8h	30.169		16.2847	16.3117	13.8573		-14.4268	-0.569564	0.569564	1.48408
TaSTP13-6B	Fi-8h	29.7157	0.259381	16.44	16.3117	13.404		-14.4268	-1.02282	1.02282	2.03189	1.84549	0.313047	0.0117689
TaSTP13-6B	Fi-8h	29.7239		16.2105	16.3117	13.4121		-14.4268	-1.01472	1.01472	2.02051
TaSTP13-6B	Fi-24h	30.2787		16.2871	16.2339	14.0448		-14.4268	-0.382051	0.382051	1.30319
TaSTP13-6B	Fi-24h	29.4643	0.411675	16.1391	16.2339	13.2304		-14.4268	-1.19645	1.19645	2.29174	1.81781	0.49553	0.0446349
TaSTP13-6B	Fi-24h	29.7666		16.2755	16.2339	13.5327		-14.4268	-0.894128	0.894128	1.85849
TaSTP13-6B	Fi-48h	29.3716		16.0787	16.1352	13.2364		-14.4268	-1.19041	1.19041	2.28218
TaSTP13-6B	Fi-48h	29.2679	0.178298	16.2171	16.1352	13.1328		-14.4268	-1.29407	1.29407	2.45219	2.22064	0.267689	0.00212855
TaSTP13-6B	Fi-48h	29.6152		16.1096	16.1352	13.4801		-14.4268	-0.946756	0.946756	1.92753
TaSTP13-6B	Y158-0	30.4834		16.0809	15.9915	14.4919		-14.4268	0.0650643	-0.0650643	0.955903
TaSTP13-6B	Y158-0	30.3434	0.0700164	16.0214	15.9915	14.3519		-14.4268	-0.0749677	0.0749677	1.05334	1.00431	0.0487203	0.486248
TaSTP13-6B	Y158-0	30.413		15.8722	15.9915	14.4215		-14.4268	-0.00532808	0.00532808	1.0037
TaSTP13-6B	Y158-2h	29.1549		16.9083	16.8765	12.2783		-14.4268	-2.1485	2.1485	4.43367
TaSTP13-6B	Y158-2h	28.7095	0.380413	16.9743	16.8765	11.833		-14.4268	-2.59383	2.59383	6.03701	4.68106	1.25074	0.016957
TaSTP13-6B	Y158-2h	29.4664		16.747	16.8765	12.5899		-14.4268	-1.83694	1.83694	3.57251
TaSTP13-6B	Y158-8h	29.5642		16.5665	16.6309	12.9333		-14.4268	-1.49354	1.49354	2.81579
TaSTP13-6B	Y158-8h	29.516	0.0247513	16.6069	16.6309	12.8851		-14.4268	-1.54178	1.54178	2.91153	2.86993	0.0490818	0.00101272
TaSTP13-6B	Y158-8h	29.5304		16.7193	16.6309	12.8995		-14.4268	-1.5273	1.5273	2.88245
TaSTP13-6B	Y158-24h	29.0807		16.4415	16.5093	12.5714		-14.4268	-1.85544	1.85544	3.61862
TaSTP13-6B	Y158-24h	29.045	0.0691388	16.4686	16.5093	12.5357		-14.4268	-1.89117	1.89117	3.70935	3.56979	0.169345	3.33904e-05
TaSTP13-6B	Y158-24h	29.1785		16.6177	16.5093	12.6692		-14.4268	-1.75762	1.75762	3.38139
TaSTP13-6B	Y158-48h	28.0536		16.8525	16.858	11.1956		-14.4268	-3.23122	3.23122	9.3906
TaSTP13-6B	Y158-48h	28.0459	0.0288923	16.834	16.858	11.188		-14.4268	-3.23889	3.23889	9.44066	9.5254	0.191765	3.30064e-07
TaSTP13-6B	Y158-48h	28.0001		16.8874	16.858	11.1422		-14.4268	-3.28465	3.28465	9.74493

## Sheet: DATA ANAYLISIS
Target	Material	After pathogen infection	repeat 1	repeat 2	repeat 3	relative expression level mean	2^-△△ct Std.Dev	TTEST
TaSTP27-1A	Fielder	0h	1.28368	0.866014	0.850302	1	0.245804	0.5
TaSTP27-1A		2h	1.84824	1.39747	1.36027	1.53533	0.271627	0.0326007
TaSTP27-1A		8h	1.85315	2.56499	2.50033	2.30616	0.393647	0.00633513
TaSTP27-1A		24h	3.40633	3.59972	3.61137	3.53914	0.115161	0.000348306
TaSTP27-1A		48h	3.52212	3.88978	3.21451	3.54214	0.338083	0.000364268
TaSTP27-1A	Y158	0h	0.285117	0.435389	0.404385	0.374963	0.0793388	0.0187671
TaSTP27-1A		2h	2.63181	2.9746	2.65135	2.75259	0.19252	0.000410411
TaSTP27-1A		8h	1.45248	1.67705	1.40073	1.51008	0.146889	0.0240715
TaSTP27-1A		24h	1.28834	1.67787	0.770019	1.24541	0.455448	0.235167
TaSTP27-1A		48h	5.2338	6.099	5.23871	5.52384	0.498111	0.000444471
TaSTP6-2A	Fielder	0h	1.08994	1.00627	0.903785	1	0.0932382	0.5
TaSTP6-2A		2h	0.948188	0.80238	1.07224	0.940935	0.135075	0.285417
TaSTP6-2A		8h	0.894874	0.913237	0.975644	0.927918	0.0423394	0.15785
TaSTP6-2A		24h	1.24881	1.4045	1.24386	1.29905	0.0913509	0.0082884
TaSTP6-2A		48h	2.81104	2.60505	2.68258	2.69955	0.104037	1.64545e-05
TaSTP6-2A	Y158	0h	0.803198	0.650176	0.826076	0.759817	0.095638	0.0178714
TaSTP6-2A		2h	4.89424	4.61837	4.28049	4.5977	0.307396	0.000579851
TaSTP6-2A		8h	1.38329	1.15639	1.3437	1.29446	0.121202	0.0159422
TaSTP6-2A		24h	0.885163	0.815049	0.895082	0.865098	0.0436266	0.056529
TaSTP6-2A		48h	2.94103	2.09997	2.28157	2.44086	0.442579	0.0129279
TaSTP6-2B	Fielder	0h	0.984197	0.940769	1.07503	1	0.0685135	0.5
TaSTP6-2B		2h	0.98624	1.15036	0.98905	1.04188	0.0939548	0.284745
TaSTP6-2B		8h	0.697262	0.58368	0.592011	0.624318	0.0633091	0.00113643
TaSTP6-2B		24h	1.34851	1.29045	1.38932	1.34276	0.0496869	0.00152317
TaSTP6-2B		48h	1.11844	1.07184	1.73212	1.30746	0.368498	0.141842
TaSTP6-2B	Y158	0h	0.377131	0.230213	0.320562	0.309302	0.0741035	0.000150083
TaSTP6-2B		2h	7.09698	5.0442	7.69205	6.61108	1.38919	0.00980966
TaSTP6-2B		8h	0.790371	0.96867	0.917954	0.892332	0.0918697	0.0923834
TaSTP6-2B		24h	0.781148	0.398465	0.648168	0.60926	0.194286	0.0301596
TaSTP6-2B		48h	3.27326	3.41773	3.4793	3.3901	0.105765	1.04569e-05
TaSTP3-2A	Fielder	0h	0.737499	1.43614	0.826362	1	0.380311	0.5
TaSTP3-2A		2h	/	2.23281	2.66181	2.44731	0.303346	0.0113262
TaSTP3-2A		8h	3.07522	4.84752	6.14976	4.69083	1.54325	0.0233273
TaSTP3-2A		24h	2.53154	1.384	1.87525	1.93026	0.575746	0.0449519
TaSTP3-2A		48h	5.48774	8.27417	9.01332	7.59174	1.85922	0.0109288
TaSTP3-2A	Y158	0h	0.304226	0.44895	0.45195	0.401709	0.0844361	0.0530639
TaSTP3-2A		2h	12.0974	6.46336	/	9.28038	3.98387	0.103463
TaSTP3-2A		8h	7.47062	7.8879	14.5829	9.98048	3.99128	0.0293756
TaSTP3-2A		24h	3.05665	3.20509	2.6217	2.96114	0.303191	0.00132122
TaSTP3-2A		48h	17.5817	30.2326	23.4031	23.7391	6.33216	0.0122707
TaSTP3-2B	Fielder	0h	0.986513	0.786775	1.22671	1	0.220278	0.5
TaSTP3-2B		2h	9.58563	9.10707	8.04374	8.91215	0.789213	0.000921298
TaSTP3-2B		8h	5.80955	6.34537	6.10491	6.08661	0.268381	9.83781e-06
TaSTP3-2B		24h	2.66968	2.41627	2.69375	2.59324	0.153727	0.000441944
TaSTP3-2B		48h	6.11338	7.16286	6.78696	6.68774	0.531732	0.000419407
TaSTP3-2B	Y158	0h	0.691107	0.684239	0.706779	0.694041	0.0115533	0.0687693
TaSTP3-2B		2h	6.7246	7.20149	6.92533	6.95047	0.23944	3.15951e-06
TaSTP3-2B		8h	5.11683	6.61784	6.68817	6.14095	0.887607	0.00350374
TaSTP3-2B		24h	3.50786	3.14458	3.56291	3.40512	0.227305	9.68363e-05
TaSTP3-2B		48h	19.2603	19.5358	19.6606	19.4856	0.204803	2.51789e-08
TaSTP3-2D	Fielder	0h	1.10155	1.02482	0.873621	1	0.115977	0.5
TaSTP3-2D		2h	4.93995	5.51229	5.29498	5.24907	0.28892	0.000194894
TaSTP3-2D		8h	4.2363	4.13719	4.27279	4.21543	0.0701682	7.06249e-06
TaSTP3-2D		24h	1.72623	1.73625	1.65059	1.70436	0.0468337	0.00192998
TaSTP3-2D		48h	4.52873	5.01408	4.1794	4.57407	0.419181	0.00134732
TaSTP3-2D	Y158	0h	0.418201	0.483296	0.528506	0.476668	0.0554505	0.00338863
TaSTP3-2D		2h	4.71408	4.93705	5.26179	4.97097	0.275428	0.000182291
TaSTP3-2D		8h	3.42512	3.81285	3.60473	3.61424	0.194039	7.8244e-05
TaSTP3-2D		24h	1.8866	1.79194	2.08953	1.92269	0.152041	0.000748301
TaSTP3-2D		48h	12.1448	13.054	11.3854	12.1947	0.835417	0.000779728
TaSTP1-2A	Fielder	0h	0.960244	0.891085	1.14867	1	0.133315	0.5
TaSTP1-2A		2h	1.66849	1.69412	2.10085	1.82115	0.242564	0.00654604
TaSTP1-2A		8h	4.05182	4.18399	4.5973	4.2777	0.28456	0.000256329
TaSTP1-2A		24h	3.47655	/	2.38205	2.9293	0.77393	0.0849968
TaSTP1-2A		48h	2.77257	3.00228	2.74784	2.8409	0.140307	4.04676e-05
TaSTP1-2A	Y158	0h	4.41367	7.03844	6.26118	5.90443	1.34826	0.0116839
TaSTP1-2A		2h	16.3116	10.6635	11.8644	12.9465	2.97545	0.00994275
TaSTP1-2A		8h	17.3817	15.8537	17.0162	16.7505	0.797888	0.000319511
TaSTP1-2A		24h	14.1053	13.4185	8.66252	12.0621	2.96409	0.0114593
TaSTP1-2A		48h	27.5132	26.6264	23.6506	25.9301	2.02329	0.00105395
TaSTP1-2D	Fielder	0h	1.06636	0.927885	1.00575	1	0.0694185	0.5
TaSTP1-2D		2h	0.892406	0.977165	0.849904	0.906492	0.0647895	0.0818049
TaSTP1-2D		8h	1.0166	0.766973	0.952722	0.912098	0.129677	0.187704
TaSTP1-2D		24h	1.18112	0.990836	0.922222	1.03139	0.134131	0.37134
TaSTP1-2D		48h	1.39235	1.89357	1.53278	1.60623	0.258557	0.023741
TaSTP1-2D	Y158	0h	1.81487	2.00611	1.64807	1.82302	0.179161	0.00412518
TaSTP1-2D		2h	2.30043	2.51854	2.8696	2.56286	0.28716	0.00408162
TaSTP1-2D		8h	2.36272	2.11731	2.20814	2.22939	0.124078	0.000251115
TaSTP1-2D		24h	2.05311	2.21549	1.68679	1.98513	0.270826	0.00952688
TaSTP1-2D		48h	2.73954	2.94525	2.26075	2.64851	0.351211	0.00614909
TaSTP15-2A	Fielder	0h	0.952353	1.01486	1.03278	1	0.0422247	0.5
TaSTP15-2A		2h	1.85572	1.80181	1.69666	1.78473	0.0808926	0.000319819
TaSTP15-2A		8h	1.99685	1.98332	2.19585	2.05867	0.118991	0.000891763
TaSTP15-2A		24h	1.67564	1.58922	1.89338	1.71941	0.156734	0.0055716
TaSTP15-2A		48h	1.33575	1.34719	1.4063	1.36308	0.0378633	0.000200388
TaSTP15-2A	Y158	0h	2.62509	2.43127	2.53572	2.53069	0.0970082	0.00013073
TaSTP15-2A		2h	3.35729	2.8799	3.06346	3.10021	0.240811	0.00174713
TaSTP15-2A		8h	1.84966	1.64584	1.36397	1.61982	0.243885	0.0221705
TaSTP15-2A		24h	1.41864	1.72393	1.38454	1.50904	0.186882	0.0182999
TaSTP15-2A		48h	2.19181	1.74315	2.0241	1.98635	0.226702	0.00734721
TaSTP16-2B	Fielder	0h	1.01869	0.962242	1.01906	1	0.0326997	0.5
TaSTP16-2B		2h	0.617958	0.683227	0.737748	0.679644	0.0599757	0.00174312
TaSTP16-2B		8h	0.510654	0.614494	0.616876	0.580675	0.0606514	0.000820684
TaSTP16-2B		24h	0.875417	0.834756	0.780984	0.830386	0.0473675	0.00475406
TaSTP16-2B		48h	0.784454	0.465533	0.702431	0.650806	0.16561	0.0312264
TaSTP16-2B	Y158	0h	1.08009	1.33578	1.27737	1.23108	0.133983	0.0443237
TaSTP16-2B		2h	0.962532	0.863243	0.997374	0.941049	0.0695983	0.140406
TaSTP16-2B		8h	1.06812	1.05115	0.883195	1.00082	0.10222	0.495225
TaSTP16-2B		24h	1.00985	1.19115	1.18564	1.12888	0.103118	0.0767768
TaSTP16-2B		48h	0.899863	0.875425	0.97164	0.915643	0.0500105	0.040515
TaSTP18-2A	Fielder	0h	1.01952	0.946205	1.03428	1	0.0471691	0.5
TaSTP18-2A		2h	1.00749	1.22904	1.19528	1.14394	0.119364	0.0804697
TaSTP18-2A		8h	0.13629	0.160989	0.172195	0.156491	0.0183698	0.000126327
TaSTP18-2A		24h	0.197465	0.240786	0.208417	0.215556	0.0225258	8.55277e-05
TaSTP18-2A		48h	0.209247	0.261975	0.203325	0.224849	0.0322881	2.5941e-05
TaSTP18-2A	Y158	0h	2.25555	2.90213	2.65745	2.60504	0.326462	0.00608869
TaSTP18-2A		2h	0.436974	0.579382	0.629033	0.548463	0.0996928	0.00339794
TaSTP18-2A		8h	0.585185	0.47705	0.54402	0.535418	0.0545786	0.000205588
TaSTP18-2A		24h	0.321512	0.371468	0.27891	0.323963	0.0463273	2.99245e-05
TaSTP18-2A		48h	0.113337	0.155299	0.141858	0.136831	0.0214276	7.65471e-05
TaSTP28-3A	Fielder	0h	0.79965	1.1679	1.03245	1	0.186257	0.5
TaSTP28-3A		2h	3.93811	5.53972	4.09572	4.52452	0.882717	0.00844227
TaSTP28-3A		8h	8.60499	7.50581	10.3191	8.80995	1.41778	0.00492051
TaSTP28-3A		24h	3.11758	3.97262	2.7485	3.27957	0.627931	0.00888383
TaSTP28-3A		48h	3.98902	4.32638	4.23428	4.18323	0.174382	1.40399e-05
TaSTP28-3A	Y158	0h	1.27238	1.04859	1.45319	1.25805	0.202679	0.0901291
TaSTP28-3A		2h	10.9448	10.1981	6.98299	9.37528	2.10515	0.00987505
TaSTP28-3A		8h	12.8814	12.2782	13.0256	12.7284	0.396463	1.75862e-05
TaSTP28-3A		24h	4.13114	3.83557	1.93454	3.30042	1.19208	0.0378475
TaSTP28-3A		48h	20.7168	25.5964	17.6287	21.314	4.01732	0.00632299
TaSTP28-3B	Fielder	0h	0.804777	1.08227	1.11295	1	0.169763	0.5
TaSTP28-3B		2h	1.51891	1.53806	1.35059	1.46919	0.103153	0.0109821
TaSTP28-3B		8h	3.88885	3.18766	3.75952	3.61201	0.373145	0.00109296
TaSTP28-3B		24h	2.23158	1.71185	2.73976	2.22773	0.513966	0.0213096
TaSTP28-3B		48h	5.21631	3.95196	5.99953	5.05593	1.03316	0.00937366
TaSTP28-3B	Y158	0h	1.49954	1.63129	1.45703	1.52929	0.0908583	0.00841577
TaSTP28-3B		2h	10.1563	10.4561	13.4873	11.3665	1.84275	0.00494642
TaSTP28-3B		8h	4.25651	5.92032	8.33821	6.17168	2.05243	0.0239111
TaSTP28-3B		24h	5.7465	4.54918	3.59629	4.63066	1.07742	0.0128669
TaSTP28-3B		48h	21.1472	16.5676	13.6942	17.1363	3.75892	0.00872461
TaSTP28-3D	Fielder	0h	1.21263	1.02012	0.767254	1	0.223368	0.5
TaSTP28-3D		2h	1.81086	2.73846	1.88853	2.14595	0.514599	0.0223255
TaSTP28-3D		8h	4.32503	6.37998	6.04607	5.58369	1.10274	0.00786875
TaSTP28-3D		24h	1.57169	2.0749	2.12022	1.92227	0.304456	0.00801434
TaSTP28-3D		48h	5.34428	4.31722	4.16237	4.60796	0.642359	0.00282571
TaSTP28-3D	Y158	0h	0.711269	1.11575	0.861118	0.896045	0.204489	0.292183
TaSTP28-3D		2h	2.61867	3.79521	1.77679	2.73022	1.01382	0.045808
TaSTP28-3D		8h	8.21971	6.60954	7.02645	7.28523	0.835698	0.00185008
TaSTP28-3D		24h	4.02682	4.2316	3.58502	3.94781	0.330451	0.000225812
TaSTP28-3D		48h	13.7293	18.8875	14.357	15.658	2.81446	0.00583709
TaSTP3-3A.1	Fielder	0h	0.962222	0.764975	1.2728	1	0.256014	0.5
TaSTP3-3A.1		2h	6.90627	6.4913	4.89828	6.09862	1.06002	0.00534786
TaSTP3-3A.1		8h	3.93669	6.306	4.22801	4.82357	1.29206	0.0159654
TaSTP3-3A.1		24h	2.45836	1.66757	0.757817	1.62791	0.850962	0.16455
TaSTP3-3A.1		48h	7.78887	7.43416	6.38398	7.20234	0.73057	0.00102009
TaSTP3-3A.1	Y158	0h	0.869329	0.891064	0.694937	0.818443	0.10751	0.174187
TaSTP3-3A.1		2h	12.1641	10.9986	11.6989	11.6205	0.586671	8.92362e-05
TaSTP3-3A.1		8h	6.39909	9.8862	7.00852	7.7646	1.86245	0.0113166
TaSTP3-3A.1		24h	4.33356	2.8066	3.00861	3.38292	0.829445	0.0146404
TaSTP3-3A.1		48h	19.2134	20.9498	19.7131	19.9588	0.893927	0.00015754
TaSTP3-3B.1	Fielder	0h	0.962993	1.19853	0.838476	1	0.182858	0.5
TaSTP3-3B.1		2h	7.67551	6.81519	7.1159	7.2022	0.436604	0.000192272
TaSTP3-3B.1		8h	7.5104	6.95338	7.74267	7.40215	0.405627	0.000118164
TaSTP3-3B.1		24h	2.37966	2.3092	2.6566	2.44849	0.18364	0.000318576
TaSTP3-3B.1		48h	8.26931	7.27813	8.32841	7.95862	0.590059	0.000552483
TaSTP3-3B.1	Y158	0h	0.931267	1.02568	0.994551	0.983831	0.0481088	0.447178
TaSTP3-3B.1		2h	15.0114	13.3539	14.1504	14.1719	0.828965	0.000416168
TaSTP3-3B.1		8h	11.7091	11.0019	9.93973	10.8836	0.890604	0.000959949
TaSTP3-3B.1		24h	5.03979	4.57243	4.40109	4.6711	0.330587	0.000181885
TaSTP3-3B.1		48h	27.0511	20.6671	20.9948	22.9043	3.59497	0.00436295
TaSTP13-4A	Fielder	0h	0.593569	1.67272	0.733715	1	0.586788	0.5
TaSTP13-4A		2h	1.02699	1.13511	0.946727	1.03628	0.0945332	0.462516
TaSTP13-4A		8h	0.881788	1.47372	0.866522	1.07401	0.346242	0.430965
TaSTP13-4A		24h	0.865825	0.615887	0.859114	0.780276	0.142404	0.29346
TaSTP13-4A		48h	0.747651	0.670227	0.551018	0.656299	0.0990536	0.208807
TaSTP13-4A	Y158	0h	1.55157	2.27745	0.841474	1.55683	0.718002	0.179593
TaSTP13-4A		2h	1.95947	1.03601	2.11968	1.70505	0.584922	0.107254
TaSTP13-4A		8h	0.737939	1.04115	1.00026	0.926452	0.164532	0.42571
TaSTP13-4A		24h	0.466927	1.50353	0.657219	0.875891	0.551812	0.401404
TaSTP13-4A		48h	0.750061	0.628868	0.523409	0.634113	0.113417	0.196725
TaSTP13-4B	Fielder	0h	1.01421	1.0066	0.979185	1	0.0184238	0.5
TaSTP13-4B		2h	4.87112	4.63003	5.3858	4.96232	0.386046	0.00154649
TaSTP13-4B		8h	3.02341	3.22796	3.31867	3.19001	0.151244	0.000691552
TaSTP13-4B		24h	1.11416	1.19665	1.28857	1.19979	0.0872452	0.0263091
TaSTP13-4B		48h	5.77539	5.88709	6.08565	5.91604	0.157143	0.000143732
TaSTP13-4B	Y158	0h	0.590475	0.612912	0.57859	0.593992	0.0174294	5.1719e-06
TaSTP13-4B		2h	6.56584	5.92744	6.17049	6.22126	0.322209	0.000613682
TaSTP13-4B		8h	2.9801	2.42069	2.56694	2.65591	0.290127	0.00492621
TaSTP13-4B		24h	2.44072	2.32728	2.61178	2.45993	0.143223	0.00140241
TaSTP13-4B		48h	18.8618	15.7757	18.5613	17.733	1.70165	0.00171321
TaSTP13-4D	Fielder	0h	1.10142	0.933225	0.965356	1	0.0892884	0.5
TaSTP13-4D		2h	3.59672	4.1528	2.69775	3.48242	0.734231	0.0132427
TaSTP13-4D		8h	2.27745	2.36723	2.62153	2.42207	0.178471	0.000629363
TaSTP13-4D		24h	1.30449	1.22398	1.08884	1.20577	0.10897	0.0335281
TaSTP13-4D		48h	4.87101	5.01041	4.63154	4.83766	0.191623	5.4699e-05
TaSTP13-4D	Y158	0h	0.538505	0.54503	0.484067	0.522534	0.0334731	0.00293004
TaSTP13-4D		2h	3.08888	3.30948	2.89167	3.09668	0.20901	0.000465974
TaSTP13-4D		8h	2.28407	2.44621	2.29669	2.34232	0.0901908	2.61344e-05
TaSTP13-4D		24h	2.02845	2.06561	1.97784	2.02397	0.0440593	0.000226389
TaSTP13-4D		48h	14.4809	15.0983	13.659	14.4127	0.722075	0.000412593
TaSTP19-4A	Fielder	0h	1.05979	0.948719	0.99149	1	0.0560235	0.5
TaSTP19-4A		2h	1.51699	1.45402	1.88857	1.61986	0.234832	0.0192335
TaSTP19-4A		8h	0.85658	1.03179	0.776885	0.888419	0.130402	0.137647
TaSTP19-4A		24h	1.85141	1.97417	1.75692	1.86083	0.10893	0.000607641
TaSTP19-4A		48h	2.1589	2.3644	1.8435	2.12227	0.262372	0.00726966
TaSTP19-4A	Y158	0h	0.242198	0.246499	0.308152	0.265616	0.0369	6.38747e-05
TaSTP19-4A		2h	0.772634	1.02219	0.722311	0.839045	0.160591	0.109175
TaSTP19-4A		8h	1.77646	2.43301	1.70424	1.97124	0.401534	0.0250287
TaSTP19-4A		24h	2.53162	1.97421	2.02224	2.17602	0.308888	0.00975097
TaSTP19-4A		48h	2.2496	2.86025	2.25844	2.4561	0.350033	0.0083776
TaSTP6-2D	Fielder	0h	0.948749	1.05451	0.996745	1	0.0529531	0.5
TaSTP6-2D		2h	3.57916	4.03254	3.92687	3.84619	0.237215	0.000762055
TaSTP6-2D		8h	3.07584	3.36477	2.95876	3.13312	0.208976	0.000976137
TaSTP6-2D		24h	1.42909	1.80617	0.947305	1.39419	0.430493	0.126271
TaSTP6-2D		48h	5.24132	6.04581	5.95762	5.74825	0.441219	0.00127602
TaSTP6-2D	Y158	0h	0.833091	0.771055	0.684938	0.763028	0.0744018	0.00684804
TaSTP6-2D		2h	18.1858	13.9513	15.7385	15.9585	2.1258	0.00331912
TaSTP6-2D		8h	4.05944	3.26527	2.86616	3.39696	0.607441	0.0100452
TaSTP6-2D		24h	2.79624	2.95907	2.81751	2.8576	0.0885091	1.84295e-05
TaSTP6-2D		48h	22.6021	37.8379	30.5197	30.3199	7.61984	0.0108882
TaSTP19-7D	Fielder	0h	1.24973	0.757462	0.992809	1	0.246212	0.5
TaSTP19-7D		2h	1.92583	1.87315	1.6102	1.80306	0.169087	0.00640107
TaSTP19-7D		8h	2.62567	2.11056	1.79423	2.17682	0.419661	0.0107031
TaSTP19-7D		24h	1.46619	1.77261	1.50453	1.58111	0.166948	0.0168725
TaSTP19-7D		48h	1.39698	2.46824	2.22031	2.02851	0.560796	0.0345837
TaSTP19-7D	Y158	0h	0.489265	0.45326	0.420034	0.454186	0.0346251	0.029502
TaSTP19-7D		2h	3.61934	3.88731	3.6524	3.71968	0.146104	0.000151937
TaSTP19-7D		8h	2.03616	2.09356	1.77184	1.96719	0.171593	0.00350858
TaSTP19-7D		24h	2.46329	2.71672	2.71947	2.63316	0.147118	0.000766966
TaSTP19-7D		48h	5.78558	6.9629	6.55123	6.43324	0.597466	0.000650872
TaSTP19-7A	Fielder	0h	1.0488	0.922737	1.02846	1	0.0676801	0.5
TaSTP19-7A		2h	1.49638	1.36503	1.23498	1.36546	0.130701	0.0115602
TaSTP19-7A		8h	0.95596	1.1371	0.869533	0.98753	0.136547	0.448244
TaSTP19-7A		24h	1.47813	1.97564	1.63312	1.69563	0.254579	0.0173104
TaSTP19-7A		48h	2.49179	2.2517	1.79588	2.17979	0.353483	0.0125988
TaSTP19-7A	Y158	0h	0.710618	0.945378	0.843138	0.833045	0.117705	0.0587899
TaSTP19-7A		2h	2.10964	1.7744	1.92284	1.93563	0.167987	0.00241912
TaSTP19-7A		8h	1.80339	2.09758	1.78175	1.89424	0.176428	0.00326156
TaSTP19-7A		24h	2.66162	3.02149	3.27917	2.98743	0.310179	0.00303168
TaSTP19-7A		48h	1.59207	0.629013	0.64075	0.953943	0.552662	0.449434
TaSTP25-5A	Fielder	0h	0.790106	1.13581	1.07409	1	0.184375	0.5
TaSTP25-5A		2h	2.83474	2.43934	2.37577	2.54995	0.248677	0.000694801
TaSTP25-5A		8h	4.84337	4.31983	3.96133	4.37484	0.443588	0.0010251
TaSTP25-5A		24h	3.63715	3.18178	3.51437	3.44443	0.235603	0.000102651
TaSTP25-5A		48h	6.52774	3.26895	4.70591	4.8342	1.63318	0.0269102
TaSTP25-5A	Y158	0h	1.09959	0.842597	0.880737	0.940974	0.138681	0.34112
TaSTP25-5A		2h	2.81295	2.60984	3.48653	2.96977	0.458901	0.00471019
TaSTP25-5A		8h	4.02933	3.53382	3.34433	3.63583	0.353709	0.000702381
TaSTP25-5A		24h	1.88295	2.07338	1.84466	1.93366	0.122503	0.00157786
TaSTP25-5A		48h	5.1752	4.96402	5.64527	5.2615	0.348725	0.000154541
TaSTP25-5B	Fielder	0h	1.13391	0.932005	0.934081	1	0.115978	0.5
TaSTP25-5B		2h	1.15413	1.32578	1.38251	1.28747	0.118909	0.0200329
TaSTP25-5B		8h	2.11559	2.15402	2.06726	2.11229	0.0434753	0.000675431
TaSTP25-5B		24h	1.81318	1.86476	1.94838	1.87544	0.0682304	0.000524386
TaSTP25-5B		48h	2.2529	2.67669	2.47249	2.46736	0.211942	0.000793765
TaSTP25-5B	Y158	0h	0.77034	0.896323	0.765521	0.810728	0.0741664	0.0436386
TaSTP25-5B		2h	1.88541	2.60639	2.03426	2.17535	0.380637	0.0125605
TaSTP25-5B		8h	1.89017	1.76242	1.7244	1.79233	0.0868395	0.00049654
TaSTP25-5B		24h	0.831511	0.943338	0.888287	0.887712	0.0559155	0.115832
TaSTP25-5B		48h	1.79872	2.61661	2.01924	2.14485	0.423168	0.0174909
TaSTP25-5D	Fielder	0h	0.913195	1.11141	0.975399	1	0.10137	0.5
TaSTP25-5D		2h	1.3836	1.26748	1.47261	1.37456	0.102865	0.00544635
TaSTP25-5D		8h	2.4664	2.11018	2.08307	2.21989	0.21392	0.00179751
TaSTP25-5D		24h	1.7948	1.91883	2.16507	1.95957	0.188467	0.00205027
TaSTP25-5D		48h	2.638	2.0341	2.23803	2.30338	0.307203	0.00578791
TaSTP25-5D	Y158	0h	0.626084	0.532338	0.520923	0.559782	0.0577023	0.00305504
TaSTP25-5D		2h	1.93938	1.87693	1.80574	1.87402	0.0668681	0.000266657
TaSTP25-5D		8h	1.57617	1.55327	1.33931	1.48958	0.130646	0.00401746
TaSTP25-5D		24h	0.867631	0.770116	0.836985	0.824911	0.0498659	0.0385659
TaSTP25-5D		48h	2.06417	1.812	1.91725	1.93114	0.126658	0.000362206
TaSTP26-5A	Fielder	0h	1.13022	0.782518	1.08727	1	0.189565	0.5
TaSTP26-5A		2h	1.09583	1.64331	1.15848	1.29921	0.299647	0.115053
TaSTP26-5A		8h	1.32952	1.3541	1.38069	1.35477	0.0255885	0.0404398
TaSTP26-5A		24h	0.810764	0.887627	0.84381	0.8474	0.0385569	0.148206
TaSTP26-5A		48h	0.884481	0.899104	0.863984	0.882523	0.0176417	0.197725
TaSTP26-5A	Y158	0h	0.693672	0.821066	0.740916	0.751885	0.0644015	0.0704355
TaSTP26-5A		2h	1.75163	1.7945	1.63821	1.72811	0.0807537	0.00589406
TaSTP26-5A		8h	1.08027	1.20302	0.994325	1.09254	0.104886	0.255577
TaSTP26-5A		24h	0.720333	0.75275	0.682944	0.718676	0.0349324	0.0597078
TaSTP26-5A		48h	1.01113	0.894638	0.584823	0.830198	0.220339	0.185014
TaSTP26-5B	Fielder	0h	1.00631	1.11208	0.881607	1	0.115366	0.5
TaSTP26-5B		2h	0.691419	0.565581	0.719787	0.658929	0.0820769	0.00864519
TaSTP26-5B		8h	0.752248	0.644944	0.722252	0.706481	0.0553632	0.0154153
TaSTP26-5B		24h	0.526092	0.484684	0.559064	0.52328	0.03727	0.00625509
TaSTP26-5B		48h	0.548163	0.456057	0.523224	0.509148	0.0476388	0.00468216
TaSTP26-5B	Y158	0h	8.97737	5.93013	8.53336	7.81362	1.64619	0.00925159
TaSTP26-5B		2h	14.9708	11.4094	11.4289	12.6031	2.05059	0.00503575
TaSTP26-5B		8h	11.0722	10.9265	9.06672	10.3551	1.11817	0.00219266
TaSTP26-5B		24h	9.56665	7.75789	7.69783	8.34079	1.06205	0.00320427
TaSTP26-5B		48h	8.71821	5.95438	6.3632	7.01193	1.49175	0.00970361
TaSTP26-5D	Fielder	0h	0.96401	1.00108	1.03491	1	0.0354647	0.5
TaSTP26-5D		2h	0.570031	0.519341	0.386588	0.491987	0.0947314	0.00291407
TaSTP26-5D		8h	1.19312	1.26835	1.23135	1.23094	0.0376166	0.000762171
TaSTP26-5D		24h	0.928268	0.917498	0.965231	0.936999	0.0250354	0.0363833
TaSTP26-5D		48h	1.10571	0.991543	1.00435	1.03387	0.062544	0.235736
TaSTP26-5D	Y158	0h	0.661935	0.496584	0.682772	0.613763	0.102014	0.00726673
TaSTP26-5D		2h	1.47127	1.37636	1.55454	1.46739	0.0891533	0.00286974
TaSTP26-5D		8h	1.27901	1.1593	1.2749	1.23774	0.0679586	0.00623979
TaSTP26-5D		24h	1.02937	0.898013	0.96557	0.964316	0.0656851	0.233529
TaSTP26-5D		48h	1.40914	1.2336	1.30373	1.31549	0.0883602	0.00746981
TaSTP7-5B.1	Fielder	0h	0.99252	1.09925	0.908233	1	0.0957262	0.5
TaSTP7-5B.1		2h	1.18374	1.40803	1.44626	1.34601	0.141825	0.0153533
TaSTP7-5B.1		8h	1.97462	2.07195	2.02412	2.02357	0.0486668	0.000256528
TaSTP7-5B.1		24h	1.29649	1.33219	1.26685	1.29851	0.0327152	0.0115478
TaSTP7-5B.1		48h	0.541177	0.449113	0.50738	0.499224	0.0465705	0.00219693
TaSTP7-5B.1	Y158	0h	0.0445239	0.0558065	0.0469719	0.0491008	0.00593489	0.00163103
TaSTP7-5B.1		2h	0.0625782	0.0597518	0.0640915	0.0621405	0.00220271	0.00172028
TaSTP7-5B.1		8h	0.0524309	0.050929	0.107037	0.0701324	0.0319693	0.000788177
TaSTP7-5B.1		24h	0.0470755	0.0167747	0.0322587	0.0320363	0.0151516	0.00133552
TaSTP7-5B.1		48h	0.00627243	0.0403763	0.0351673	0.027272	0.0183717	0.00120845
TaSTP7-5D.1	Fielder	0h	1.13112	1.16518	0.703698	1	0.25717	0.5
TaSTP7-5D.1		2h	0.235888	0.242023	0.281943	0.253285	0.025008	0.0181271
TaSTP7-5D.1		8h	0.200326	0.208522	0.213257	0.207368	0.00654229	0.016636
TaSTP7-5D.1		24h	0.286298	0.364375	0.321592	0.324088	0.0390986	0.0211344
TaSTP7-5D.1		48h	0.0271218	/	0.0428721	0.034997	0.0111371	0.0113032
TaSTP7-5D.1	Y158	0h	0.464696	0.371095	0.405601	0.413797	0.0473354	0.0271499
TaSTP7-5D.1		2h	1.00398	0.882271	1.16777	1.01801	0.143268	0.461018
TaSTP7-5D.1		8h	0.235363	0.132986	0.171506	0.179952	0.0517086	0.0136629
TaSTP7-5D.1		24h	0.198817	0.338798	0.238466	0.258694	0.0721493	0.0151422
TaSTP7-5D.1		48h	0.215335	0.273892	0.220238	0.236488	0.0324855	0.0170177
TaSTP7-5B.2	Fielder	0h	0.821402	1.08424	1.09436	1	0.154753	0.5
TaSTP7-5B.2		2h	0.402817	0.401791	0.374955	0.393187	0.0157982	0.0100522
TaSTP7-5B.2		8h	0.418079	0.416141	0.384655	0.406292	0.0187627	0.0103151
TaSTP7-5B.2		24h	0.414971	0.406754	0.398108	0.406611	0.00843269	0.0108308
TaSTP7-5B.2		48h	0.340541	0.333648	0.332603	0.335597	0.00431294	0.00877287
TaSTP7-5B.2	Y158	0h	0.0914976	0.0901756	0.0848499	0.0888411	0.00351904	0.00472542
TaSTP7-5B.2		2h	0.137033	0.120133	0.119289	0.125485	0.0100099	0.00502026
TaSTP7-5B.2		8h	0.0593265	0.0585133	0.0577023	0.058514	0.000812073	0.00444234
TaSTP7-5B.2		24h	0.0968168	0.0884481	0.0875749	0.0909466	0.00510243	0.00473155
TaSTP7-5B.2		48h	0.0822149	0.0790857	0.0766125	0.0793044	0.00280761	0.00463433
TaSTP11-6A	Fielder	0h	1.17792	1.0727	0.749379	1	0.223329	0.5
TaSTP11-6A		2h	1.66293	1.73833	2.08165	1.82764	0.223192	0.00524784
TaSTP11-6A		8h	7.88757	5.36997	4.62142	5.95966	1.71106	0.0177723
TaSTP11-6A		24h	4.7966	3.76378	5.45954	4.67331	0.854577	0.00655595
TaSTP11-6A		48h	3.719	1.84851	2.10555	2.55769	1.0139	0.0553981
TaSTP11-6A	Y158	0h	0.882936	/	0.502177	0.692556	0.269238	0.158653
TaSTP11-6A		2h	0.67217	1.03458	0.935864	0.880872	0.187359	0.259616
TaSTP11-6A		8h	2.91866	3.2735	2.98635	3.05951	0.188392	0.000151629
TaSTP11-6A		24h	2.36462	2.07408	2.09113	2.17661	0.163046	0.00126816
TaSTP11-6A		48h	4.14707	3.02163	3.66864	3.61245	0.564817	0.00396826
TaSTP13-6A	Fielder	0h	0.727093	0.931351	1.34156	1	0.312931	0.5
TaSTP13-6A		2h	1.10383	1.10258	0.987713	1.06471	0.0666816	0.378546
TaSTP13-6A		8h	0.921308	1.06584	1.26128	1.08281	0.170621	0.356795
TaSTP13-6A		24h	1.30524	1.04105	1.07023	1.13884	0.14484	0.269338
TaSTP13-6A		48h	2.00086	1.84025	2.07773	1.97295	0.121174	0.0107496
TaSTP13-6A	Y158	0h	0.673539	0.991756	0.845248	0.836848	0.159275	0.240168
TaSTP13-6A		2h	5.03268	4.58712	5.31649	4.97876	0.367662	8.20518e-05
TaSTP13-6A		8h	2.64863	2.907	2.45253	2.66939	0.227941	0.00121636
TaSTP13-6A		24h	1.75649	2.54325	1.54057	1.94677	0.527724	0.0346424
TaSTP13-6A		48h	11.3658	10.7408	11.3469	11.1512	0.355533	1.84682e-06
TaSTP13-6B	Fielder	0h	0.818349	1.19452	0.987134	1	0.188414	0.5
TaSTP13-6B		2h	0.791248	1.41611	0.904181	1.03718	0.332984	0.438267
TaSTP13-6B		8h	1.48408	2.03189	2.02051	1.84549	0.313047	0.0117689
TaSTP13-6B		24h	1.30319	2.29174	1.85849	1.81781	0.49553	0.0446349
TaSTP13-6B		48h	2.28218	2.45219	1.92753	2.22064	0.267689	0.00212855
TaSTP13-6B	Y158	0h	0.955903	1.05334	1.0037	1.00431	0.0487203	0.486248
TaSTP13-6B		2h	4.43367	6.03701	3.57251	4.68106	1.25074	0.016957
TaSTP13-6B		8h	2.81579	2.91153	2.88245	2.86993	0.0490818	0.00101272
TaSTP13-6B		24h	3.61862	3.70935	3.38139	3.56979	0.169345	3.33904e-05
TaSTP13-6B		48h	9.3906	9.44066	9.74493	9.5254	0.191765	3.30064e-07

## Sheet: VEEN ANAYLISIS
The list of TaSTP genes upregulated in Fielder under F. graminearum infection
Gene name	Comparative groups
	Fi-0 vs Fi-2h	Fi-0 vs Fi-8h	Fi-0 vs Fi-24h	Fi-0 vs Fi-48h
TaSTP1-2A	TRUE	TRUE	TRUE	TRUE
TaSTP1-2D	FALSE	FALSE	FALSE	TRUE
TaSTP3-2A	TRUE	TRUE	TRUE	TRUE
TaSTP3-2B	TRUE	TRUE	TRUE	TRUE
TaSTP3-2D	TRUE	TRUE	TRUE	TRUE
TaSTP3-3A.1	TRUE	TRUE	FALSE	TRUE
TaSTP3-3B.1	TRUE	TRUE	TRUE	TRUE
TaSTP6-2A	FALSE	FALSE	TRUE	TRUE
TaSTP6-2B	FALSE	FALSE	TRUE	FALSE
TaSTP6-2D	TRUE	TRUE	FALSE	TRUE
TaSTP7-5B.1	TRUE	TRUE	TRUE	FALSE
TaSTP11-6A	TRUE	TRUE	TRUE	FALSE
TaSTP13-4B	TRUE	TRUE	TRUE	TRUE
TaSTP13-4D	TRUE	TRUE	TRUE	TRUE
TaSTP13-6A	FALSE	FALSE	FALSE	TRUE
TaSTP13-6B	FALSE	TRUE	TRUE	TRUE
TaSTP15-2A	TRUE	TRUE	TRUE	TRUE
TaSTP19-4A	TRUE	FALSE	TRUE	TRUE
TaSTP19-7A	TRUE	FALSE	TRUE	TRUE
TaSTP19-7D	TRUE	TRUE	TRUE	TRUE
TaSTP25-5A	TRUE	TRUE	TRUE	TRUE
TaSTP25-5B	TRUE	TRUE	TRUE	TRUE
TaSTP25-5D	TRUE	TRUE	TRUE	TRUE
TaSTP26-5A	FALSE	TRUE	FALSE	FALSE
TaSTP26-5D	FALSE	TRUE	FALSE	FALSE
TaSTP27-1A	TRUE	TRUE	TRUE	TRUE
TaSTP28-3A	TRUE	TRUE	TRUE	TRUE
TaSTP28-3B	TRUE	TRUE	TRUE	TRUE
TaSTP28-3D	TRUE	TRUE	TRUE	TRUE
The list of TaSTP genes upregulated in Yangmai 158 under F. graminearum infection
Gene name	Comparative groups
	Y158-0 vs Y158-2h	Y158-0 vs Y158-8h	Y158-0 vs Y158-24h	Y158-0 vs Y158-48h
TaSTP1-2A	TRUE	TRUE	TRUE	TRUE
TaSTP1-2D	TRUE	TRUE	FALSE	TRUE
TaSTP3-2A	FALSE	TRUE	TRUE	TRUE
TaSTP3-2B	TRUE	TRUE	TRUE	TRUE
TaSTP3-2D	TRUE	TRUE	TRUE	TRUE
TaSTP3-3A.1	TRUE	TRUE	TRUE	TRUE
TaSTP3-3B.1	TRUE	TRUE	TRUE	TRUE
TaSTP6-2A	TRUE	TRUE	FALSE	TRUE
TaSTP6-2B	TRUE	TRUE	TRUE	TRUE
TaSTP6-2D	TRUE	TRUE	TRUE	TRUE
TaSTP7-5B.1	TRUE	FALSE	FALSE	FALSE
TaSTP7-5B.2	TRUE	FALSE	FALSE	FALSE
TaSTP7-5D.1	TRUE	FALSE	FALSE	FALSE
TaSTP11-6A	FALSE	TRUE	TRUE	TRUE
TaSTP13-4B	TRUE	TRUE	TRUE	TRUE
TaSTP13-4D	TRUE	TRUE	TRUE	TRUE
TaSTP13-6A	TRUE	TRUE	TRUE	TRUE
TaSTP13-6B	TRUE	TRUE	TRUE	TRUE
TaSTP15-2A	TRUE	FALSE	FALSE	TRUE
TaSTP19-4A	TRUE	TRUE	TRUE	TRUE
TaSTP19-7A	TRUE	TRUE	TRUE	FALSE
TaSTP19-7D	TRUE	TRUE	TRUE	TRUE
TaSTP25-5A	TRUE	TRUE	TRUE	TRUE
TaSTP25-5B	TRUE	TRUE	FALSE	TRUE
TaSTP25-5D	TRUE	TRUE	TRUE	TRUE
TaSTP26-5A	TRUE	TRUE	FALSE	FALSE
TaSTP26-5B	TRUE	FALSE	FALSE	FALSE
TaSTP26-5D	TRUE	TRUE	TRUE	TRUE
TaSTP27-1A	TRUE	TRUE	TRUE	TRUE
TaSTP28-3A	TRUE	TRUE	TRUE	TRUE
TaSTP28-3B	TRUE	TRUE	TRUE	TRUE
TaSTP28-3D	TRUE	TRUE	TRUE	TRUE
The list of TaSTP genes downregulated in Fielder under F. graminearum infection
Gene name	Comparative groups
	Fi-0 vs Fi-2h	Fi-0 vs Fi-8h	Fi-0 vs Fi-24h	Fi-0 vs Fi-48h
TaSTP7-5D.1	TRUE	TRUE	TRUE	TRUE
TaSTP7-5B.2	TRUE	TRUE	TRUE	TRUE
TaSTP16-2B	TRUE	TRUE	TRUE	TRUE
TaSTP26-5B	TRUE	TRUE	TRUE	TRUE
TaSTP26-5D	TRUE	FALSE	FALSE	FALSE
TaSTP6-2B	FALSE	TRUE	FALSE	FALSE
TaSTP18-2A	FALSE	TRUE	TRUE	TRUE
TaSTP7-5B.1	FALSE	FALSE	FALSE	TRUE
The list of TaSTP genes downregulated in Yangmai 158 under F. graminearum infection
Gene name	Comparative groups
	Y158-0 vs Y158-2h	Y158-0 vs Y158-8h	Y158-0 vs Y158-24h	Y158-0 vs Y158-48h
TaSTP16-2B	TRUE	TRUE	FALSE	TRUE
TaSTP18-2A	TRUE	TRUE	TRUE	TRUE
TaSTP7-5D.1	FALSE	TRUE	TRUE	TRUE
TaSTP7-5B.2	FALSE	TRUE	FALSE	TRUE
TaSTP15-2A	FALSE	TRUE	TRUE	FALSE
TaSTP19-7A	FALSE	FALSE	FALSE	TRUE
