# Supplementary material for: Genome-Wide Identification and Expression Profiling of Sugar Transport Protein Response to Fusarium Head Blight in Wheat (Triticum aestivum L.)
Source: Plants (Basel). 2025 Sep 25;14(19):2976. doi: 10.3390/plants14192976 (PMC12526077; doi:10.3390/plants14192976)
Supplement: Supplementary file 1 [file plants-14-02976-s001.zip › Table S11.xlsx]

## Sheet: RAW DATA
Target Name	Sample Name	CT	Cq Std. Dev	CT(Actin)	CT(Actin) mean	△ct		△ct mean				2^-△△ct mean	2^-△△ct Std.Dev	T.Test
TaSTP27-1A	Fi-0	24.1119		16.8212	16.7019	7.41003	170.075			163.059	1.04302
TaSTP27-1A	Fi-0	23.9288	0.103932	16.7805	16.7019	7.22684	149.795	7.34679	-7.34679	163.059	0.91865	1	0.0704899	0.5
TaSTP27-1A	Fi-0	24.1054		16.504	16.7019	7.40351	169.309			163.059	1.03833
TaSTP27-1A	Fi-0.5h	25.6054		17.3679	17.3694	8.23601		-7.34679	0.889221	-0.889221	0.539906
TaSTP27-1A	Fi-0.5h	25.4419	0.0983097	17.4141	17.3694	8.0725		-7.34679	0.725709	-0.725709	0.6047	0.584899	0.0390587	0.00126702
TaSTP27-1A	Fi-0.5h	25.4291		17.3261	17.3694	8.0597		-7.34679	0.712902	-0.712902	0.610092
TaSTP27-1A	Fi-2h	26.54		18.1047	18.082	8.45802		-7.34679	1.11123	-1.11123	0.4629
TaSTP27-1A	Fi-2h	26.443	0.0656546	18.0384	18.082	8.36101		-7.34679	1.01422	-1.01422	0.495096	0.487614	0.0219513	0.00172298
TaSTP27-1A	Fi-2h	26.4149		18.1029	18.082	8.33288		-7.34679	0.986085	-0.986085	0.504846
TaSTP27-1A	Fi-6h	27.6227		18.776	18.7464	8.87633		-7.34679	1.52953	-1.52953	0.346389
TaSTP27-1A	Fi-6h	28.0052	0.246567	18.881	18.7464	9.25882		-7.34679	1.91202	-1.91202	0.265719	0.32594	0.05304	0.00014609
TaSTP27-1A	Fi-6h	27.5444		18.5822	18.7464	8.79802		-7.34679	1.45122	-1.45122	0.365712
TaSTP27-1A	Y158-0	29.8852		16.7017	16.5865	13.2987		-7.34679	5.9519	-5.9519	0.0161547
TaSTP27-1A	Y158-0	29.9226	0.159011	16.5894	16.5865	13.3361		-7.34679	5.98928	-5.98928	0.0157415	0.0170572	0.00193216	0.000849084
TaSTP27-1A	Y158-0	29.6304		16.4684	16.5865	13.0439		-7.34679	5.69709	-5.69709	0.0192755
TaSTP27-1A	Y158-0.5h	30.0173		16.9262	16.9995	13.0177		-7.34679	5.67094	-5.67094	0.0196281
TaSTP27-1A	Y158-0.5h	29.0657	0.542588	17.0109	16.9995	12.0662		-7.34679	4.71936	-4.71936	0.0379604	0.0316406	0.0104079	0.000724103
TaSTP27-1A	Y158-0.5h	29.0897		17.0616	16.9995	12.0902		-7.34679	4.74339	-4.74339	0.0373333
TaSTP27-1A	Y158-2h	28.507		17.189	17.1716	11.3355		-7.34679	3.98866	-3.98866	0.0629932
TaSTP27-1A	Y158-2h	28.5171	0.018821	17.2219	17.1716	11.3456		-7.34679	3.99877	-3.99877	0.0625535	0.0623227	0.000810925	0.000938116
TaSTP27-1A	Y158-2h	28.5435		17.1037	17.1716	11.3719		-7.34679	4.02512	-4.02512	0.0614214
TaSTP27-1A	Y158-6h	27.2067		17.8651	17.9302	9.27649		-7.34679	1.9297	-1.9297	0.262484
TaSTP27-1A	Y158-6h	27.0637	0.219515	17.8976	17.9302	9.13353		-7.34679	1.78674	-1.78674	0.289827	0.255764	0.0378716	0.000229973
TaSTP27-1A	Y158-6h	27.4947		18.0279	17.9302	9.5645		-7.34679	2.21771	-2.21771	0.214983
TaSTP6-2A	Fi-0	27.3636		16.1959	17.034	10.3296	1286.85			1329.89	0.967634
TaSTP6-2A	Fi-0	27.3602	0.082488	16.2517	17.034	10.3262	1283.76	10.3755	-10.3755	1329.89	0.965307	1	0.0580858	0.5
TaSTP6-2A	Fi-0	27.5047		15.936	17.034	10.4707	1419.07			1329.89	1.06706
TaSTP6-2A	Fi-0.5h	29.2481		16.9807	17.2989	11.9492		-10.3755	1.57372	-1.57372	0.335941
TaSTP6-2A	Fi-0.5h	29.4858	0.148656	17.067	17.2989	12.1869		-10.3755	1.81143	-1.81143	0.284908	0.299592	0.0316721	0.000147041
TaSTP6-2A	Fi-0.5h	29.5216		16.7825	17.2989	12.2227		-10.3755	1.84723	-1.84723	0.277926
TaSTP6-2A	Fi-2h	26.4374		17.349	17.7085	8.72881		-10.3755	-1.6467	1.6467	3.13116
TaSTP6-2A	Fi-2h	27.0237	0.305428	17.51	17.7085	9.31518		-10.3755	-1.06033	1.06033	2.0854	2.68283	0.538587	0.0156221
TaSTP6-2A	Fi-2h	26.5823		17.4566	17.7085	8.87372		-10.3755	-1.50179	1.50179	2.83194
TaSTP6-2A	Fi-6h	27.784		18.044	17.7526	10.0315		-10.3755	-0.344046	0.344046	1.26931
TaSTP6-2A	Fi-6h	28.0456	0.164185	18.1868	17.7526	10.2931		-10.3755	-0.08244	0.08244	1.05881	1.21136	0.133382	0.0473425
TaSTP6-2A	Fi-6h	27.743		18.1245	17.7526	9.99039		-10.3755	-0.385121	0.385121	1.30597
TaSTP6-2A	Y158-0	27.1411		16.0764	16.8705	10.2706		-10.3755	-0.104893	0.104893	1.07541
TaSTP6-2A	Y158-0	26.7439	0.22358	16.0237	16.8705	9.87336		-10.3755	-0.502147	0.502147	1.41632	1.19427	0.192463	0.108386
TaSTP6-2A	Y158-0	27.1203		16.0098	16.8705	10.2498		-10.3755	-0.125739	0.125739	1.09107
TaSTP6-2A	Y158-0.5h	25.7209		16.1752	16.9147	8.80622		-10.3755	-1.56929	1.56929	2.96758
TaSTP6-2A	Y158-0.5h	26.0881	0.348165	16.5	16.9147	9.17337		-10.3755	-1.20213	1.20213	2.30079	2.36675	0.570726	0.0260753
TaSTP6-2A	Y158-0.5h	26.4169		16.3486	16.9147	9.5022		-10.3755	-0.873311	0.873311	1.83186
TaSTP6-2A	Y158-2h	26.2751		16.785	17.4234	8.85166		-10.3755	-1.52385	1.52385	2.87557
TaSTP6-2A	Y158-2h	26.568	0.152265	16.5549	17.4234	9.14459		-10.3755	-1.23092	1.23092	2.34717	2.65128	0.273096	0.00348032
TaSTP6-2A	Y158-2h	26.3494		16.681	17.4234	8.92601		-10.3755	-1.44949	1.44949	2.73112
TaSTP6-2A	Y158-6h	25.3969		17.2926	17.3866	8.01027		-10.3755	-2.36524	2.36524	5.15238
TaSTP6-2A	Y158-6h	25.7008	0.156945	17.1366	17.3866	8.31412		-10.3755	-2.06139	2.06139	4.17387	4.58317	0.508473	0.00305678
TaSTP6-2A	Y158-6h	25.617		17.2057	17.3866	8.2304		-10.3755	-2.14511	2.14511	4.42326
TaSTP6-2B	Fi-0	24.6476		16.8212	18.5821	6.06556	66.9753			73.9413	0.905791
TaSTP6-2B	Fi-0	25.0351	0.222121	16.7805	18.5821	6.45306	87.6121	6.1966	-6.1966	73.9413	1.18489	1	0.160127	0.5
TaSTP6-2B	Fi-0	24.6532		16.504	18.5821	6.07117	67.2363			73.9413	0.909321
TaSTP6-2B	Fi-0.5h	26.5388		17.3679	17.5766	8.96222		-6.1966	2.76563	-2.76563	0.147049
TaSTP6-2B	Fi-0.5h	26.9215	0.201184	17.4141	17.5766	9.3449		-6.1966	3.1483	-3.1483	0.112789	0.126454	0.0181514	0.00513818
TaSTP6-2B	Fi-0.5h	26.8379		17.3261	17.5766	9.26124		-6.1966	3.06464	-3.06464	0.119523
TaSTP6-2B	Fi-2h	24.4632		18.1047	17.6819	6.78123		-6.1966	0.584636	-0.584636	0.666817
TaSTP6-2B	Fi-2h	24.5438	0.0406126	18.0384	17.6819	6.86187		-6.1966	0.665274	-0.665274	0.630569	0.649878	0.01824	0.0307127
TaSTP6-2B	Fi-2h	24.495		18.1029	17.6819	6.8131		-6.1966	0.616508	-0.616508	0.652248
TaSTP6-2B	Fi-6h	25.2869		18.776	17.7498	7.53704		-6.1966	1.34044	-1.34044	0.3949
TaSTP6-2B	Fi-6h	25.2584	0.0216297	18.881	17.7498	7.50854		-6.1966	1.31194	-1.31194	0.402779	0.396261	0.00595502	0.0112637
TaSTP6-2B	Fi-6h	25.3008		18.5822	17.7498	7.55097		-6.1966	1.35437	-1.35437	0.391104
TaSTP6-2B	Y158-0	25.4999		16.7017	16.5552	8.94473		-6.1966	2.74814	-2.74814	0.148843
TaSTP6-2B	Y158-0	25.8346	0.17232	16.5894	16.5552	9.27941		-6.1966	3.08281	-3.08281	0.118027	0.131008	0.015971	0.00527381
TaSTP6-2B	Y158-0	25.7385		16.4684	16.5552	9.18334		-6.1966	2.98674	-2.98674	0.126154
TaSTP6-2B	Y158-0.5h	24.9413		16.9262	17.6466	7.2947		-6.1966	1.0981	-1.0981	0.467131
TaSTP6-2B	Y158-0.5h	25.0624	0.0670035	17.0109	17.6466	7.41585		-6.1966	1.21925	-1.21925	0.429505	0.44314	0.020841	0.0124286
TaSTP6-2B	Y158-0.5h	25.0515		17.0616	17.6466	7.40487		-6.1966	1.20827	-1.20827	0.432786
TaSTP6-2B	Y158-2h	23.6925		17.189	17.3672	6.32528		-6.1966	0.128681	-0.128681	0.914667
TaSTP6-2B	Y158-2h	23.9014	0.122662	17.2219	17.3672	6.53424		-6.1966	0.337643	-0.337643	0.791333	0.8312	0.072309	0.10086
TaSTP6-2B	Y158-2h	23.9083		17.1037	17.3672	6.54106		-6.1966	0.344467	-0.344467	0.787599
TaSTP6-2B	Y158-6h	22.3886		17.8651	17.676	4.71255		-6.1966	-1.48404	1.48404	2.79732
TaSTP6-2B	Y158-6h	22.3638	0.061711	17.8976	17.676	4.68776		-6.1966	-1.50884	1.50884	2.84581	2.75569	0.116646	9.38835e-05
TaSTP6-2B	Y158-6h	22.4809		18.0279	17.676	4.80486		-6.1966	-1.39173	1.39173	2.62394
TaSTP3-2A	Fi-0	22.2819		16.1959	18.5821	3.69981	12.9943			13.571	0.957505
TaSTP3-2A	Fi-0	22.3308	0.0687709	16.2517	18.5821	3.74868	13.4421	3.76136	-3.76136	13.571	0.990498	1	0.047957	0.5
TaSTP3-2A	Fi-0	22.4177		15.936	18.5821	3.83559	14.2767			13.571	1.052
TaSTP3-2A	Fi-0.5h	22.7578		16.9807	17.5766	5.18121		-3.76136	1.41985	-1.41985	0.373751
TaSTP3-2A	Fi-0.5h	22.47	0.307714	17.067	17.5766	4.89343		-3.76136	1.13207	-1.13207	0.45626	0.375972	0.0792011	0.000430325
TaSTP3-2A	Fi-0.5h	23.0851		16.7825	17.5766	5.50844		-3.76136	1.74708	-1.74708	0.297905
TaSTP3-2A	Fi-2h	21.8219		17.349	17.6819	4.13993		-3.76136	0.378567	-0.378567	0.769201
TaSTP3-2A	Fi-2h	21.6655	0.126797	17.51	17.6819	3.98353		-3.76136	0.222169	-0.222169	0.857276	0.782273	0.0693964	0.00721487
TaSTP3-2A	Fi-2h	21.9165		17.4566	17.6819	4.23461		-3.76136	0.473246	-0.473246	0.720342
TaSTP3-2A	Fi-6h	20.4123		18.044	17.7498	2.66244		-3.76136	-1.09892	1.09892	2.14194
TaSTP3-2A	Fi-6h	20.1697	0.344642	18.1868	17.7498	2.41989		-3.76136	-1.34147	1.34147	2.5341	2.0859	0.478686	0.0288711
TaSTP3-2A	Fi-6h	20.8497		18.1245	17.7498	3.09992		-3.76136	-0.661438	0.661438	1.58166
TaSTP3-2A	Y158-0	23.5314		16.0764	16.5552	6.97619		-3.76136	3.21483	-3.21483	0.107706
TaSTP3-2A	Y158-0	23.6578	0.205682	16.0237	16.5552	7.10265		-3.76136	3.34129	-3.34129	0.0986667	0.0959575	0.0133115	0.000217178
TaSTP3-2A	Y158-0	23.9336		16.0098	16.5552	7.37842		-3.76136	3.61706	-3.61706	0.0814997
TaSTP3-2A	Y158-0.5h	22.5033		16.1752	17.6466	4.85674		-3.76136	1.09538	-1.09538	0.468013
TaSTP3-2A	Y158-0.5h	22.456	0.177174	16.5	17.6466	4.80945		-3.76136	1.04809	-1.04809	0.483607	0.445647	0.0528223	9.33107e-05
TaSTP3-2A	Y158-0.5h	22.7838		16.3486	17.6466	5.13723		-3.76136	1.37587	-1.37587	0.385321
TaSTP3-2A	Y158-2h	21.3883		16.785	17.3672	4.02112		-3.76136	0.259762	-0.259762	0.835225
TaSTP3-2A	Y158-2h	21.054	0.177611	16.5549	17.3672	3.68681		-3.76136	-0.0745552	0.0745552	1.05304	0.920293	0.116469	0.181144
TaSTP3-2A	Y158-2h	21.3251		16.681	17.3672	3.95794		-3.76136	0.196578	-0.196578	0.872618
TaSTP3-2A	Y158-6h	18.9992		17.2926	17.676	1.32314		-3.76136	-2.43822	2.43822	5.41974
TaSTP3-2A	Y158-6h	18.9587	0.184155	17.1366	17.676	1.28265		-3.76136	-2.47872	2.47872	5.57401	5.13525	0.631077	0.00370327
TaSTP3-2A	Y158-6h	19.2959		17.2057	17.676	1.61992		-3.76136	-2.14144	2.14144	4.41201
TaSTP3-2B	Fi-0	34.0449		16.1959	18.5821	15.4628	45161.5			45282.6	0.997326
TaSTP3-2B	Fi-0	34.2538	0.219928	16.2517	18.5821	15.6717	52199.5	15.4555	-15.4555	45282.6	1.15275	1	0.151431	0.5
TaSTP3-2B	Fi-0	33.8141		15.936	18.5821	15.2321	38486.7			45282.6	0.849923
TaSTP3-2B	Fi-0.5h	34.3863		16.9807	17.5766	16.8096		-15.4555	1.3541	-1.3541	0.39118
TaSTP3-2B	Fi-0.5h	34.1794	0.138174	17.067	17.5766	16.6028		-15.4555	1.14722	-1.14722	0.451496	0.406388	0.0397495	0.0080054
TaSTP3-2B	Fi-0.5h	34.4415		16.7825	17.5766	16.8649		-15.4555	1.40933	-1.40933	0.376488
TaSTP3-2B	Fi-2h	31.3323		17.349	17.6819	13.6503		-15.4555	-1.80522	1.80522	3.49482
TaSTP3-2B	Fi-2h	31.7579	0.356153	17.51	17.6819	14.076		-15.4555	-1.37954	1.37954	2.60186	2.74564	0.688641	0.0213143
TaSTP3-2B	Fi-2h	32.0397		17.4566	17.6819	14.3578		-15.4555	-1.09777	1.09777	2.14024
TaSTP3-2B	Fi-6h	30.19		18.044	17.7498	12.4401		-15.4555	-3.0154	3.0154	8.08583
TaSTP3-2B	Fi-6h	30.298	0.0834411	18.1868	17.7498	12.5481		-15.4555	-2.90741	2.90741	7.50271	7.99852	0.458432	0.000268236
TaSTP3-2B	Fi-6h	30.1338		18.1245	17.7498	12.3839		-15.4555	-3.07159	3.07159	8.40702
TaSTP3-2B	Y158-0	34.1272		16.0764	16.5552	17.572		-15.4555	2.11644	-2.11644	0.230616
TaSTP3-2B	Y158-0	34.4823	0.567148	16.0237	16.5552	17.9271		-15.4555	2.47156	-2.47156	0.180296	0.172572	0.0622655	0.00247425
TaSTP3-2B	Y158-0	35.2377		16.0098	16.5552	18.6825		-15.4555	3.22694	-3.22694	0.106805
TaSTP3-2B	Y158-0.5h	33.358		16.1752	17.6466	15.7114		-15.4555	0.255842	-0.255842	0.837498
TaSTP3-2B	Y158-0.5h	33.6567	0.151243	16.5	17.6466	16.0101		-15.4555	0.554545	-0.554545	0.680872	0.750733	0.0796701	0.0425749
TaSTP3-2B	Y158-0.5h	33.5486		16.3486	17.6466	15.902		-15.4555	0.446487	-0.446487	0.733828
TaSTP3-2B	Y158-2h	31.4422		16.785	17.3672	14.075		-15.4555	-1.38053	1.38053	2.60364
TaSTP3-2B	Y158-2h	32.0276	0.309319	16.5549	17.3672	14.6604		-15.4555	-0.79511	0.79511	1.73521	2.07464	0.464213	0.0229103
TaSTP3-2B	Y158-2h	31.9081		16.681	17.3672	14.5409		-15.4555	-0.914617	0.914617	1.88507
TaSTP3-2B	Y158-6h	29.0876		17.2926	17.676	11.4116		-15.4555	-4.04398	4.04398	16.4952
TaSTP3-2B	Y158-6h	29.5923	0.276123	17.1366	17.676	11.9163		-15.4555	-3.53921	3.53921	11.6255	14.654	2.64308	0.00602617
TaSTP3-2B	Y158-6h	29.1459		17.2057	17.676	11.4699		-15.4555	-3.98561	3.98561	15.8412
TaSTP3-2D	Fi-0	25.8705		17.9698	17.5217	8.34883	326.024			287.353	1.13457
TaSTP3-2D	Fi-0	25.3861	0.254669	17.8389	17.5217	7.86448	233.048	8.15214	-8.15214	287.353	0.811015	1	0.168503	0.5
TaSTP3-2D	Fi-0	25.7648		17.7118	17.5217	8.24312	302.988			287.353	1.05441
TaSTP3-2D	Fi-0.5h	25.7533		18.6265	17.6916	8.06171		-8.15214	-0.0904376	0.0904376	1.06469
TaSTP3-2D	Fi-0.5h	25.9348	0.203575	18.5515	17.6916	8.24325		-8.15214	0.0911032	-0.0911032	0.938805	1.08258	0.153507	0.282319
TaSTP3-2D	Fi-0.5h	25.5284		18.4251	17.6916	7.83687		-8.15214	-0.315278	0.315278	1.24425
TaSTP3-2D	Fi-2h	25.0967		19.1739	18.1877	6.909		-8.15214	-1.24315	1.24315	2.36714
TaSTP3-2D	Fi-2h	24.7417	0.230002	19.0628	18.1877	6.55403		-8.15214	-1.59811	1.59811	3.02747	2.54681	0.420657	0.00695603
TaSTP3-2D	Fi-2h	25.1726		19.1611	18.1877	6.9849		-8.15214	-1.16725	1.16725	2.24583
TaSTP3-2D	Fi-6h	23.6919		19.877	18.2026	5.48928		-8.15214	-2.66286	2.66286	6.33289
TaSTP3-2D	Fi-6h	23.4824	0.124997	19.7627	18.2026	5.27972		-8.15214	-2.87242	2.87242	7.32292	7.01548	0.592112	0.00087421
TaSTP3-2D	Fi-6h	23.4691		19.7153	18.2026	5.26645		-8.15214	-2.8857	2.8857	7.39064
TaSTP3-2D	Y158-0	27.4073		17.5806	17.366	10.0413		-8.15214	1.88919	-1.88919	0.269959
TaSTP3-2D	Y158-0	27.1117	0.191703	17.5979	17.366	9.74569		-8.15214	1.59355	-1.59355	0.331356	0.315868	0.0404536	0.00774053
TaSTP3-2D	Y158-0	27.0481		17.7132	17.366	9.6821		-8.15214	1.52995	-1.52995	0.346289
TaSTP3-2D	Y158-0.5h	25.9269		17.9962	17.5393	8.3876		-8.15214	0.235459	-0.235459	0.849415
TaSTP3-2D	Y158-0.5h	25.6196	0.155104	18.0906	17.5393	8.08035		-8.15214	-0.0717934	0.0717934	1.05102	0.940456	0.102212	0.316963
TaSTP3-2D	Y158-0.5h	25.8103		17.8908	17.5393	8.27098		-8.15214	0.118835	-0.118835	0.920931
TaSTP3-2D	Y158-2h	24.9727		18.2719	17.7273	7.24543		-8.15214	-0.90671	0.90671	1.87477
TaSTP3-2D	Y158-2h	24.5073	0.307409	18.3692	17.7273	6.77999		-8.15214	-1.37216	1.37216	2.58857	2.06476	0.459301	0.0218339
TaSTP3-2D	Y158-2h	25.0879		18.3034	17.7273	7.36059		-8.15214	-0.791556	0.791556	1.73094
TaSTP3-2D	Y158-6h	23.3844		18.9975	18.0491	5.33533		-8.15214	-2.81682	2.81682	7.04607
TaSTP3-2D	Y158-6h	23.064	0.169509	18.8483	18.0491	5.01488		-8.15214	-3.13727	3.13727	8.79855	7.73742	0.932925	0.00256825
TaSTP3-2D	Y158-6h	23.3201		18.8341	18.0491	5.27094		-8.15214	-2.8812	2.8812	7.36765
TaSTP1-2D	Fi-0	29.5216		17.9698	17.034	12.4876	5742.89			6177.17	0.929695
TaSTP1-2D	Fi-0	29.4872	0.196775	17.8389	17.034	12.4532	5607.86	12.5836	-12.5836	6177.17	0.907836	1	0.141126	0.5
TaSTP1-2D	Fi-0	29.8439		17.7118	17.034	12.8099	7180.77			6177.17	1.16247
TaSTP1-2D	Fi-0.5h	31.556		18.6265	17.2989	14.2571		-12.5836	1.67355	-1.67355	0.313482
TaSTP1-2D	Fi-0.5h	31.1539	0.297225	18.5515	17.2989	13.855		-12.5836	1.27139	-1.27139	0.414261	0.334943	0.0710602	0.00280954
TaSTP1-2D	Fi-0.5h	31.7341		18.4251	17.2989	14.4352		-12.5836	1.85159	-1.85159	0.277088
TaSTP1-2D	Fi-2h	30.6143		19.1739	17.7085	12.9057		-12.5836	0.322171	-0.322171	0.799865
TaSTP1-2D	Fi-2h	30.3669	0.147632	19.0628	17.7085	12.6584		-12.5836	0.0748174	-0.0748174	0.949462	0.903116	0.0895738	0.190831
TaSTP1-2D	Fi-2h	30.351		19.1611	17.7085	12.6424		-12.5836	0.0588609	-0.0588609	0.960022
TaSTP1-2D	Fi-6h	28.7055		19.877	17.7526	10.9529		-12.5836	-1.63069	1.63069	3.09661
TaSTP1-2D	Fi-6h	29.1129	0.206292	19.7627	17.7526	11.3603		-12.5836	-1.22327	1.22327	2.33475	2.67239	0.388237	0.00514348
TaSTP1-2D	Fi-6h	28.9655		19.7153	17.7526	11.213		-12.5836	-1.37062	1.37062	2.58581
TaSTP1-2D	Y158-0	29.3136		17.5806	16.8705	12.4431		-12.5836	-0.140489	0.140489	1.10228
TaSTP1-2D	Y158-0	28.9669	0.17336	17.5979	16.8705	12.0964		-12.5836	-0.487153	0.487153	1.40168	1.25054	0.14972	0.0514171
TaSTP1-2D	Y158-0	29.1348		17.7132	16.8705	12.2643		-12.5836	-0.319229	0.319229	1.24766
TaSTP1-2D	Y158-0.5h	28.8776		17.9962	16.9147	11.9629		-12.5836	-0.620654	0.620654	1.53757
TaSTP1-2D	Y158-0.5h	28.649	0.123495	18.0906	16.9147	11.7343		-12.5836	-0.84926	0.84926	1.80158	1.63755	0.143182	0.0026784
TaSTP1-2D	Y158-0.5h	28.8443		17.8908	16.9147	11.9296		-12.5836	-0.65398	0.65398	1.5735
TaSTP1-2D	Y158-2h	30.166		18.2719	17.4234	12.7426		-12.5836	0.159036	-0.159036	0.895623
TaSTP1-2D	Y158-2h	30.0455	0.135505	18.3692	17.4234	12.6221		-12.5836	0.0385281	-0.0385281	0.973648	0.983192	0.0927106	0.436366
TaSTP1-2D	Y158-2h	29.8956		18.3034	17.4234	12.4721		-12.5836	-0.11144	0.11144	1.08031
TaSTP1-2D	Y158-6h	28.8827		18.9975	17.3866	11.496		-12.5836	-1.08754	1.08754	2.12512
TaSTP1-2D	Y158-6h	28.5112	0.221711	18.8483	17.3866	11.1246		-12.5836	-1.45901	1.45901	2.74919	2.32147	0.370834	0.00783531
TaSTP1-2D	Y158-6h	28.9066		18.8341	17.3866	11.52		-12.5836	-1.06357	1.06357	2.09009
TaSTP15-2A	Fi-0	32.4313		17.9698	16.2626	16.1687	73663			87606.5	0.840839
TaSTP15-2A	Fi-0	32.9038	0.236254	17.8389	16.2626	16.6411	102208	16.4059	-16.4059	87606.5	1.16667	1	0.163045	0.5
TaSTP15-2A	Fi-0	32.6705		17.7118	16.2626	16.4079	86948.7			87606.5	0.992492
TaSTP15-2A	Fi-0.5h	34.4954		18.6265	16.524	17.9714		-16.4059	1.5655	-1.5655	0.337861
TaSTP15-2A	Fi-0.5h	34.5927	0.0797886	18.5515	16.524	18.0687		-16.4059	1.66281	-1.66281	0.315823	0.335368	0.0184259	0.0092163
TaSTP15-2A	Fi-0.5h	34.4345		18.4251	16.524	17.9105		-16.4059	1.50463	-1.50463	0.352421
TaSTP15-2A	Fi-2h	33.8726		19.1739	16.5014	17.3712		-16.4059	0.96529	-0.96529	0.512175
TaSTP15-2A	Fi-2h	33.3664	0.371098	19.0628	16.5014	16.865		-16.4059	0.459071	-0.459071	0.727455	0.5601	0.149278	0.0132277
TaSTP15-2A	Fi-2h	34.0896		19.1611	16.5014	17.5881		-16.4059	1.18223	-1.18223	0.440669
TaSTP15-2A	Fi-6h	33.9307		19.877	16.7652	17.1656		-16.4059	0.759668	-0.759668	0.590632
TaSTP15-2A	Fi-6h	34.7358	0.403759	19.7627	16.7652	17.9707		-16.4059	1.56478	-1.56478	0.338028	0.464165	0.126302	0.00621458
TaSTP15-2A	Fi-6h	34.2794		19.7153	16.7652	17.5142		-16.4059	1.10832	-1.10832	0.463834
TaSTP15-2A	Y158-0	32.9563		17.5806	15.4793	17.477		-16.4059	1.07112	-1.07112	0.47595
TaSTP15-2A	Y158-0	32.7428	0.171371	17.5979	15.4793	17.2635		-16.4059	0.857605	-0.857605	0.551868	0.543272	0.0634619	0.013734
TaSTP15-2A	Y158-0	32.6173		17.7132	15.4793	17.1381		-16.4059	0.732171	-0.732171	0.601997
TaSTP15-2A	Y158-0.5h	32.7841		17.9962	16.1033	16.6809		-16.4059	0.274966	-0.274966	0.82647
TaSTP15-2A	Y158-0.5h	32.7323	0.180253	18.0906	16.1033	16.629		-16.4059	0.223155	-0.223155	0.85669	0.787463	0.0949423	0.0699543
TaSTP15-2A	Y158-0.5h	33.0672		17.8908	16.1033	16.9639		-16.4059	0.558026	-0.558026	0.679231
TaSTP15-2A	Y158-2h	/		18.2719	16.4477	/		-16.4059	/	/	/
TaSTP15-2A	Y158-2h	33.6782	0.479475	18.3692	16.4477	17.2305		-16.4059	0.824572	-0.824572	0.56465	0.734047	0.239564	0.164042
TaSTP15-2A	Y158-2h	33.0001		18.3034	16.4477	16.5524		-16.4059	0.146492	-0.146492	0.903444
TaSTP15-2A	Y158-6h	32.6325		18.9975	16.9193	15.7131		-16.4059	-0.692755	0.692755	1.61637
TaSTP15-2A	Y158-6h	32.8794	0.124266	18.8483	16.9193	15.9601		-16.4059	-0.445761	0.445761	1.36203	1.47925	0.128329	0.0089568
TaSTP15-2A	Y158-6h	32.7799		18.8341	16.9193	15.8606		-16.4059	-0.545339	0.545339	1.45936
TaSTP28-3A	Fi-0	40.8493		16.2564	18.1179	22.7314	6.96369e+06			7.90541e+06	0.880877
TaSTP28-3A	Fi-0	41.1682	0.162311	16.2522	18.1179	23.0503	8.68631e+06	22.9084	-22.9084	7.90541e+06	1.09878	1	0.110367	0.5
TaSTP28-3A	Fi-0	41.0614		15.9652	18.1179	22.9435	8.06622e+06			7.90541e+06	1.02034
TaSTP28-3A	Fi-0.5h	/		17.0287	17.1022			-22.9084	/	/	/
TaSTP28-3A	Fi-0.5h	37.9317	0.607853	16.6768	17.1022	20.8295		-22.9084	-2.07894	2.07894	4.22498	5.94577	2.43356	0.106372
TaSTP28-3A	Fi-0.5h	37.0721		16.7261	17.1022	19.9698		-22.9084	-2.93858	2.93858	7.66655
TaSTP28-3A	Fi-2h	32.4781		17.3316	17.1789	15.2991		-22.9084	-7.60926	7.60926	195.261
TaSTP28-3A	Fi-2h	33.207	0.510916	17.4504	17.1789	16.028		-22.9084	-6.88037	6.88037	117.814	137.25	51.1422	0.021947
TaSTP28-3A	Fi-2h	33.4627		17.3495	17.1789	16.2838		-22.9084	-6.62462	6.62462	98.6757
TaSTP28-3A	Fi-6h	32.8317		18.254	17.2958	15.5359		-22.9084	-7.37255	7.37255	165.713
TaSTP28-3A	Fi-6h	32.5807	0.317605	17.9498	17.2958	15.2848		-22.9084	-7.62355	7.62355	197.205	206.507	46.1525	0.00819952
TaSTP28-3A	Fi-6h	32.2008		18.2359	17.2958	14.905		-22.9084	-8.00339	8.00339	256.601
TaSTP28-3A	Y158-0	37.7653		16.1427	16.2186	21.5467		-22.9084	-1.36169	1.36169	2.56986
TaSTP28-3A	Y158-0	37.0653	0.391288	16.1258	16.2186	20.8467		-22.9084	-2.06169	2.06169	4.17474	3.59519	0.890482	0.0176751
TaSTP28-3A	Y158-0	37.1123		15.9051	16.2186	20.8937		-22.9084	-2.01471	2.01471	4.04098
TaSTP28-3A	Y158-0.5h	38.5291		16.1924	17.1127	21.4165		-22.9084	-1.49191	1.49191	2.81262
TaSTP28-3A	Y158-0.5h	38.953	0.433557	16.4174	17.1127	21.8403		-22.9084	-1.06809	1.06809	2.09665	2.91113	0.867938	0.0301084
TaSTP28-3A	Y158-0.5h	38.0859		16.0016	17.1127	20.9733		-22.9084	-1.93513	1.93513	3.82412
TaSTP28-3A	Y158-2h	34.066		16.9148	16.9074	17.1586		-22.9084	-5.74983	5.74983	53.8109
TaSTP28-3A	Y158-2h	34.1199	0.252562	16.4939	16.9074	17.2125		-22.9084	-5.69592	5.69592	51.8372	48.2388	8.00308	0.00471098
TaSTP28-3A	Y158-2h	34.5279		16.6739	16.9074	17.6205		-22.9084	-5.28792	5.28792	39.0681
TaSTP28-3A	Y158-6h	32.4926		17.2129	17.019	15.4736		-22.9084	-7.4348	7.4348	173.021
TaSTP28-3A	Y158-6h	31.8852	0.31343	17.3406	17.019	14.8661		-22.9084	-8.04226	8.04226	263.611	210.418	47.3156	0.00829669
TaSTP28-3A	Y158-6h	32.3229		17.0997	17.019	15.3039		-22.9084	-7.60453	7.60453	194.621
TaSTP28-3D	Fi-0	40.4886		16.2564	18.1179	22.3707	5.42321e+06			5.61649e+06	0.965586
TaSTP28-3D	Fi-0	40.2458	0.290388	16.2522	18.1179	22.1279	4.58317e+06	22.4016	-22.4016	5.61649e+06	0.81602	1	0.203383	0.5
TaSTP28-3D	Fi-0	40.8241		15.9652	18.1179	22.7062	6.8431e+06			5.61649e+06	1.21839
TaSTP28-3D	Fi-0.5h	40.7152		17.0287	17.1022	23.613		-22.4016	1.21138	-1.21138	0.431856
TaSTP28-3D	Fi-0.5h	41.2778	0.316981	16.6768	17.1022	24.1755		-22.4016	1.77393	-1.77393	0.292411	0.382594	0.0782123	0.0114336
TaSTP28-3D	Fi-0.5h	40.7434		16.7261	17.1022	23.6411		-22.4016	1.23951	-1.23951	0.423516
TaSTP28-3D	Fi-2h	35.8178		17.3316	17.1789	18.6389		-22.4016	-3.7627	3.7627	13.5733
TaSTP28-3D	Fi-2h	36.1287	0.213091	17.4504	17.1789	18.9497		-22.4016	-3.45188	3.45188	10.9425	11.582	1.76088	0.00421446
TaSTP28-3D	Fi-2h	36.2258		17.3495	17.1789	19.0469		-22.4016	-3.35477	3.35477	10.2302
TaSTP28-3D	Fi-6h	36.5301		18.254	17.2958	19.2343		-22.4016	-3.16736	3.16736	8.98399
TaSTP28-3D	Fi-6h	36.109	0.296835	17.9498	17.2958	18.8132		-22.4016	-3.5884	3.5884	12.0286	11.459	2.24512	0.00721565
TaSTP28-3D	Fi-6h	35.9571		18.2359	17.2958	18.6613		-22.4016	-3.74034	3.74034	13.3645
TaSTP28-3D	Y158-0	39.2623		16.1427	16.2186	23.0437		-22.4016	0.642105	-0.642105	0.640777
TaSTP28-3D	Y158-0	39.4478	0.106288	16.1258	16.2186	23.2292		-22.4016	0.827559	-0.827559	0.563482	0.589605	0.0443197	0.0334698
TaSTP28-3D	Y158-0	39.445		15.9051	16.2186	23.2264		-22.4016	0.824812	-0.824812	0.564556
TaSTP28-3D	Y158-0.5h	40.3896		16.1924	17.1127	23.2769		-22.4016	0.875318	-0.875318	0.545134
TaSTP28-3D	Y158-0.5h	40.0423	0.196449	16.4174	17.1127	22.9297		-22.4016	0.528072	-0.528072	0.693481	0.641731	0.0837267	0.0383303
TaSTP28-3D	Y158-0.5h	40.0568		16.0016	17.1127	22.9441		-22.4016	0.542506	-0.542506	0.686577
TaSTP28-3D	Y158-2h	36.0713		16.9148	16.9074	19.1639		-22.4016	-3.23775	3.23775	9.43324
TaSTP28-3D	Y158-2h	35.5245	0.32141	16.4939	16.9074	18.6171		-22.4016	-3.78448	3.78448	13.7798	10.84	2.5467	0.0105218
TaSTP28-3D	Y158-2h	36.0907		16.6739	16.9074	19.1833		-22.4016	-3.21832	3.21832	9.30705
TaSTP28-3D	Y158-6h	35.0251		17.2129	17.019	18.006		-22.4016	-4.39558	4.39558	21.0475
TaSTP28-3D	Y158-6h	35.1455	0.0681099	17.3406	17.019	18.1265		-22.4016	-4.27513	4.27513	19.3616	20.4607	0.952526	0.000247616
TaSTP28-3D	Y158-6h	35.0302		17.0997	17.019	18.0112		-22.4016	-4.39045	4.39045	20.9729
TaSTP13-4A	Fi-0	20.4746		17.6431	17.3355	3.13911	8.80983			8.4527	1.04225
TaSTP13-4A	Fi-0	20.4258	0.0675248	17.6546	17.3355	3.09032	8.51682	3.07836	-3.07836	8.4527	1.00759	1	0.0465096	0.5
TaSTP13-4A	Fi-0	20.3412		17.3147	17.3355	3.00566	8.03145			8.4527	0.950164
TaSTP13-4A	Fi-0.5h	20.5495		18.242	17.3982	3.15133		-3.07836	0.0729711	-0.0729711	0.950678
TaSTP13-4A	Fi-0.5h	20.4924	0.0789937	18.3251	17.3982	3.09417		-3.07836	0.0158034	-0.0158034	0.989106	0.999707	0.0551	0.497366
TaSTP13-4A	Fi-0.5h	20.3934		18.1347	17.3982	2.9952		-3.07836	-0.0831623	0.0831623	1.05934
TaSTP13-4A	Fi-2h	19.0014		18.8182	17.1732	1.82817		-3.07836	-1.2502	1.2502	2.37874
TaSTP13-4A	Fi-2h	19.0257	0.0508351	18.9129	17.1732	1.85245		-3.07836	-1.22591	1.22591	2.33903	2.40686	0.0854393	5.67246e-05
TaSTP13-4A	Fi-2h	18.928		18.8219	17.1732	1.75481		-3.07836	-1.32356	1.32356	2.50282
TaSTP13-4A	Fi-6h	18.417		19.7097	17.1028	1.31425		-3.07836	-1.76411	1.76411	3.39665
TaSTP13-4A	Fi-6h	18.3902	0.0490248	19.7568	17.1028	1.28746		-3.07836	-1.7909	1.7909	3.46032	3.36553	0.11359	7.39607e-05
TaSTP13-4A	Fi-6h	18.4853		19.5385	17.1028	1.38254		-3.07836	-1.69583	1.69583	3.23962
TaSTP13-4A	Y158-0	23.956		17.3257	18.539	5.41701		-3.07836	2.33864	-2.33864	0.197696
TaSTP13-4A	Y158-0	23.7842	0.153473	17.4394	18.539	5.2452		-3.07836	2.16683	-2.16683	0.222699	0.221611	0.02339	7.08935e-05
TaSTP13-4A	Y158-0	23.6498		17.4088	18.539	5.11082		-3.07836	2.03246	-2.03246	0.244438
TaSTP13-4A	Y158-0.5h	21.0892		17.5976	17.3417	3.74749		-3.07836	0.669122	-0.669122	0.628889
TaSTP13-4A	Y158-0.5h	21.0208	0.144994	17.6143	17.3417	3.67905		-3.07836	0.600688	-0.600688	0.65944	0.683668	0.0701061	0.00230746
TaSTP13-4A	Y158-0.5h	20.8109		17.4808	17.3417	3.46922		-3.07836	0.390861	-0.390861	0.762674
TaSTP13-4A	Y158-2h	20.2107		18.0832	17.2048	3.00587		-3.07836	-0.072497	0.072497	1.05154
TaSTP13-4A	Y158-2h	20.2742	0.0506178	18.2094	17.2048	3.0694		-3.07836	-0.00896262	0.00896262	1.00623	1.01296	0.0356955	0.361303
TaSTP13-4A	Y158-2h	20.3107		18.0942	17.2048	3.10589		-3.07836	0.0275273	-0.0275273	0.9811
TaSTP13-4A	Y158-6h	19.2146		18.5861	18.4009	0.813671		-3.07836	-2.26469	2.26469	4.80552
TaSTP13-4A	Y158-6h	19.2632	0.126422	18.8498	18.4009	0.862273		-3.07836	-2.21609	2.21609	4.64633	4.50773	0.386211	0.00180439
TaSTP13-4A	Y158-6h	19.4538		18.7586	18.4009	1.05286		-3.07836	-2.02551	2.02551	4.07135
TaSTP13-4B	Fi-0	17.7893		17.6692	17.5217	0.267675	1.20387			1.17234	1.02689
TaSTP13-4B	Fi-0	17.8121	0.0898995	17.7685	17.5217	0.2904	1.22298	0.22755	-0.22755	1.17234	1.04319	1	0.0612355	0.5
TaSTP13-4B	Fi-0	17.6462		17.5251	17.5217	0.124576	1.09019			1.17234	0.929921
TaSTP13-4B	Fi-0.5h	17.7524		18.445	17.6916	0.0608534		-0.22755	-0.166697	0.166697	1.12249
TaSTP13-4B	Fi-0.5h	17.8145	0.233214	18.5729	17.6916	0.122957		-0.22755	-0.104593	0.104593	1.07519	1.21587	0.20408	0.100981
TaSTP13-4B	Fi-0.5h	17.3831		18.4998	17.6916	-0.308437		-0.22755	-0.535987	0.535987	1.44993
TaSTP13-4B	Fi-2h	16.4291		18.1815	18.1877	-1.75864		-0.22755	-1.98619	1.98619	3.96189
TaSTP13-4B	Fi-2h	16.3541	0.038078	18.2301	18.1877	-1.83364		-0.22755	-2.06119	2.06119	4.17331	4.05645	0.107461	8.55147e-06
TaSTP13-4B	Fi-2h	16.403		18.2297	18.1877	-1.78471		-0.22755	-2.01226	2.01226	4.03415
TaSTP13-4B	Fi-6h	16.3248		19.3369	18.2026	-1.87787		-0.22755	-2.10542	2.10542	4.30322
TaSTP13-4B	Fi-6h	16.1218	0.127481	19.4001	18.2026	-2.08081		-0.22755	-2.30836	2.30836	4.95318	4.77379	0.411337	0.0016711
TaSTP13-4B	Fi-6h	16.0896		19.4041	18.2026	-2.113		-0.22755	-2.34055	2.34055	5.06496
TaSTP13-4B	Y158-0	20.377		16.8615	17.366	3.01106		-0.22755	2.78351	-2.78351	0.145238
TaSTP13-4B	Y158-0	20.7194	0.172189	17.0453	17.366	3.35346		-0.22755	3.12591	-3.12591	0.114553	0.130553	0.0153847	0.000469524
TaSTP13-4B	Y158-0	20.5164		17.0165	17.366	3.15038		-0.22755	2.92283	-2.92283	0.131868
TaSTP13-4B	Y158-0.5h	18.2714		17.8748	17.5393	0.732138		-0.22755	0.504588	-0.504588	0.704862
TaSTP13-4B	Y158-0.5h	18.3486	0.0821744	17.8462	17.5393	0.809285		-0.22755	0.581735	-0.581735	0.66816	0.667345	0.0379304	0.00136953
TaSTP13-4B	Y158-0.5h	18.4357		17.6154	17.5393	0.896387		-0.22755	0.668837	-0.668837	0.629014
TaSTP13-4B	Y158-2h	17.2543		17.4156	17.7273	-0.473015		-0.22755	-0.700565	0.700565	1.62514
TaSTP13-4B	Y158-2h	17.2662	0.0168638	17.6122	17.7273	-0.461103		-0.22755	-0.688653	0.688653	1.61178	1.60833	0.0187698	0.000841125
TaSTP13-4B	Y158-2h	17.2875		17.3119	17.7273	-0.439732		-0.22755	-0.667283	0.667283	1.58808
TaSTP13-4B	Y158-6h	16.5583		18.1241	18.0491	-1.49081		-0.22755	-1.71837	1.71837	3.29063
TaSTP13-4B	Y158-6h	16.4032	0.120822	18.1846	18.0491	-1.64597		-0.22755	-1.87352	1.87352	3.66426	3.35395	0.283987	0.00174864
TaSTP13-4B	Y158-6h	16.6412		18.2565	18.0491	-1.40796		-0.22755	-1.63551	1.63551	3.10697
TaSTP13-4D	Fi-0	18.8464		17.6692	17.5217	1.32476	2.50492			2.4451	1.02447
TaSTP13-4D	Fi-0	18.8583	0.0730203	17.7685	17.5217	1.33662	2.52559	1.28867	-1.28867	2.4451	1.03292	1	0.0498757	0.5
TaSTP13-4D	Fi-0	18.7263		17.5251	17.5217	1.20463	2.30479			2.4451	0.942616
TaSTP13-4D	Fi-0.5h	19.2679		18.445	17.6916	1.57638		-1.28867	0.287703	-0.287703	0.819205
TaSTP13-4D	Fi-0.5h	18.9959	0.148216	18.5729	17.6916	1.30433		-1.28867	0.0156598	-0.0156598	0.989204	0.882393	0.0930172	0.0736484
TaSTP13-4D	Fi-0.5h	19.2339		18.4998	17.6916	1.54233		-1.28867	0.253655	-0.253655	0.838769
TaSTP13-4D	Fi-2h	17.5067		18.1815	18.1877	-0.680979		-1.28867	-1.96965	1.96965	3.91673
TaSTP13-4D	Fi-2h	17.4159	0.0601405	18.2301	18.1877	-0.771814		-1.28867	-2.06049	2.06049	4.17127	3.98105	0.167587	0.000223068
TaSTP13-4D	Fi-2h	17.5296		18.2297	18.1877	-0.658115		-1.28867	-1.94679	1.94679	3.85515
TaSTP13-4D	Fi-6h	17.1201		19.3369	18.2026	-1.08254		-1.28867	-2.37121	2.37121	5.17375
TaSTP13-4D	Fi-6h	16.854	0.141777	19.4001	18.2026	-1.34862		-1.28867	-2.63729	2.63729	6.22164	5.80423	0.555487	0.00208831
TaSTP13-4D	Fi-6h	16.9022		19.4041	18.2026	-1.30045		-1.28867	-2.58912	2.58912	6.01731
TaSTP13-4D	Y158-0	21.492		16.8615	17.366	4.12606		-1.28867	2.83739	-2.83739	0.139914
TaSTP13-4D	Y158-0	21.1487	0.196418	17.0453	17.366	3.78273		-1.28867	2.49406	-2.49406	0.177506	0.15265	0.0215283	0.000109514
TaSTP13-4D	Y158-0	21.4857		17.0165	17.366	4.11972		-1.28867	2.83105	-2.83105	0.14053
TaSTP13-4D	Y158-0.5h	20.245		17.8748	17.5393	2.7057		-1.28867	1.41703	-1.41703	0.374483
TaSTP13-4D	Y158-0.5h	20.0947	0.102936	17.8462	17.5393	2.5554		-1.28867	1.26672	-1.26672	0.415602	0.384215	0.0278286	0.000127662
TaSTP13-4D	Y158-0.5h	20.2917		17.6154	17.5393	2.75238		-1.28867	1.46371	-1.46371	0.362559
TaSTP13-4D	Y158-2h	18.8618		17.4156	17.7273	1.13449		-1.28867	-0.154186	0.154186	1.11279
TaSTP13-4D	Y158-2h	18.9406	0.0636387	17.6122	17.7273	1.21337		-1.28867	-0.0753029	0.0753029	1.05358	1.10536	0.0484846	0.0293175
TaSTP13-4D	Y158-2h	18.8147		17.3119	17.7273	1.08742		-1.28867	-0.201247	0.201247	1.14969
TaSTP13-4D	Y158-6h	17.3637		18.1241	18.0491	-0.685448		-1.28867	-1.97412	1.97412	3.92888
TaSTP13-4D	Y158-6h	16.9998	0.18319	18.1846	18.0491	-1.04934		-1.28867	-2.33801	2.33801	5.05606	4.44313	0.570033	0.00431016
TaSTP13-4D	Y158-6h	17.2186		18.2565	18.0491	-0.8305		-1.28867	-2.11917	2.11917	4.34444
TaSTP19-4A	Fi-0	31.7173		22.6625	19.963	11.7543	3454.52			2897.06	1.19242
TaSTP19-4A	Fi-0	31.2009	0.25891	22.6827	19.963	11.2379	2415.2	11.4848	-11.4848	2897.06	0.833672	1	0.180792	0.5
TaSTP19-4A	Fi-0	31.4252		22.4236	19.963	11.4622	2821.47			2897.06	0.973906
TaSTP19-4A	Fi-0.5h	32.1945		22.2307	20.6351	11.5593		-11.4848	0.0745246	-0.0745246	0.949655
TaSTP19-4A	Fi-0.5h	31.5519	0.390152	22.0757	20.6351	10.9168		-11.4848	-0.568009	0.568009	1.48248	1.32663	0.328094	0.11248
TaSTP19-4A	Fi-0.5h	31.4898		22.1457	20.6351	10.8546		-11.4848	-0.630172	0.630172	1.54775
TaSTP19-4A	Fi-2h	28.0167		23.9334	20.5026	7.51411		-11.4848	-3.9707	3.9707	15.6783
TaSTP19-4A	Fi-2h	27.7808	0.121375	23.9874	20.5026	7.27821		-11.4848	-4.20659	4.20659	18.4634	16.8602	1.43953	0.00120266
TaSTP19-4A	Fi-2h	27.9483		23.7908	20.5026	7.44576		-11.4848	-4.03905	4.03905	16.439
TaSTP19-4A	Fi-6h	31.0055		22.2151	20.6618	10.3437		-11.4848	-1.14111	1.14111	2.2055
TaSTP19-4A	Fi-6h	31.3874	0.27188	22.0921	20.6618	10.7256		-11.4848	-0.759209	0.759209	1.69256	2.11184	0.381178	0.0109541
TaSTP19-4A	Fi-6h	30.8613		21.8779	20.6618	10.1994		-11.4848	-1.28538	1.28538	2.43746
TaSTP19-4A	Y158-0	32.3024		22.6237	19.8091	12.4933		-11.4848	1.00853	-1.00853	0.497054
TaSTP19-4A	Y158-0	31.0727	0.630712	22.7511	19.8091	11.2636		-11.4848	-0.221203	0.221203	1.16571	0.854606	0.336737	0.278054
TaSTP19-4A	Y158-0	31.4442		22.5274	19.8091	11.6351		-11.4848	0.150309	-0.150309	0.901057
TaSTP19-4A	Y158-0.5h	31.5366		23.9079	19.8975	11.6391		-11.4848	0.154283	-0.154283	0.898579
TaSTP19-4A	Y158-0.5h	31.3424	0.261378	23.9952	19.8975	11.4449		-11.4848	-0.0399057	0.0399057	1.02805	1.07095	0.197349	0.335073
TaSTP19-4A	Y158-0.5h	31.0191		23.7573	19.8975	11.1217		-11.4848	-0.363137	0.363137	1.28622
TaSTP19-4A	Y158-2h	31.6201		24.2619	20.295	11.3251		-11.4848	-0.159664	0.159664	1.11703
TaSTP19-4A	Y158-2h	31.3311	0.190816	24.4652	20.295	11.0361		-11.4848	-0.448669	0.448669	1.36478	1.30526	0.166643	0.0491984
TaSTP19-4A	Y158-2h	31.2598		24.2628	20.295	10.9648		-11.4848	-0.520011	0.520011	1.43397
TaSTP19-4A	Y158-6h	27.2307		24.1287	20.5082	6.72251		-11.4848	-4.76229	4.76229	27.139
TaSTP19-4A	Y158-6h	27.0984	0.1019	23.9759	20.5082	6.59014		-11.4848	-4.89466	4.89466	29.7468	27.5917	1.96824	0.000844172
TaSTP19-4A	Y158-6h	27.2987		24.02	20.5082	6.79053		-11.4848	-4.69428	4.69428	25.8892
TaSTP6-2D	Fi-0	22.0432		16.8212	17.3355	4.70772	26.1316			34.1822	0.76448
TaSTP6-2D	Fi-0	22.7228	0.341783	16.7805	17.3355	5.38735	41.8556	5.06869	-5.06869	34.1822	1.22449	1	0.230202	0.5
TaSTP6-2D	Fi-0	22.4465		16.504	17.3355	5.111	34.5593			34.1822	1.01103
TaSTP6-2D	Fi-0.5h	23.1701		17.3679	17.3982	5.77186		-5.06869	0.70317	-0.70317	0.614221
TaSTP6-2D	Fi-0.5h	22.1781	0.505803	17.4141	17.3982	4.77986		-5.06869	-0.288832	0.288832	1.22165	0.868315	0.315641	0.29671
TaSTP6-2D	Fi-0.5h	22.8457		17.3261	17.3982	5.4475		-5.06869	0.378807	-0.378807	0.769073
TaSTP6-2D	Fi-2h	22.0461		18.1047	17.1732	4.87289		-5.06869	-0.195798	0.195798	1.14536
TaSTP6-2D	Fi-2h	21.8782	0.0840858	18.0384	17.1732	4.70504		-5.06869	-0.363654	0.363654	1.28668	1.21284	0.0708756	0.123038
TaSTP6-2D	Fi-2h	21.9711		18.1029	17.1732	4.79787		-5.06869	-0.270818	0.270818	1.20649
TaSTP6-2D	Fi-6h	21.8169		18.776	17.1028	4.71413		-5.06869	-0.354565	0.354565	1.2786
TaSTP6-2D	Fi-6h	21.9499	0.2027	18.881	17.1028	4.84717		-5.06869	-0.221518	0.221518	1.16596	1.32703	0.189977	0.0665662
TaSTP6-2D	Fi-6h	21.5518		18.5822	17.1028	4.44901		-5.06869	-0.619683	0.619683	1.53654
TaSTP6-2D	Y158-0	25.7029		16.7017	18.539	7.16392		-5.06869	2.09523	-2.09523	0.234031
TaSTP6-2D	Y158-0	26.1945	0.248255	16.5894	18.539	7.65554		-5.06869	2.58685	-2.58685	0.166449	0.202086	0.0339421	0.0122945
TaSTP6-2D	Y158-0	25.8885		16.4684	18.539	7.34954		-5.06869	2.28085	-2.28085	0.205777
TaSTP6-2D	Y158-0.5h	22.8957		16.9262	17.3417	5.55401		-5.06869	0.485315	-0.485315	0.714341
TaSTP6-2D	Y158-0.5h	23.5276	0.320609	17.0109	17.3417	6.18586		-5.06869	1.11716	-1.11716	0.460999	0.596026	0.127495	0.0366304
TaSTP6-2D	Y158-0.5h	23.1171		17.0616	17.3417	5.77535		-5.06869	0.70666	-0.70666	0.612737
TaSTP6-2D	Y158-2h	22.3318		17.189	17.2048	5.12699		-5.06869	0.0583013	-0.0583013	0.960394
TaSTP6-2D	Y158-2h	22.5295	0.213951	17.2219	17.2048	5.32469		-5.06869	0.255996	-0.255996	0.837409	0.837301	0.123147	0.179048
TaSTP6-2D	Y158-2h	22.7593		17.1037	17.2048	5.55449		-5.06869	0.485801	-0.485801	0.7141
TaSTP6-2D	Y158-6h	21.5907		17.8651	18.4009	3.18982		-5.06869	-1.87887	1.87887	3.67788
TaSTP6-2D	Y158-6h	21.9275	0.328167	17.8976	18.4009	3.5266		-5.06869	-1.54209	1.54209	2.91215	2.97458	0.674263	0.0133385
TaSTP6-2D	Y158-6h	22.247		18.0279	18.4009	3.84608		-5.06869	-1.22261	1.22261	2.33369
TaSTP19-7D	Fi-0	32.5065		17.6692	16.7273	15.7792	56235.9			78803.4	0.713623
TaSTP19-7D	Fi-0	33.074	0.404893	17.7685	16.7273	16.3467	83340.8	16.2297	-16.2297	78803.4	1.05758	1	0.262369	0.5
TaSTP19-7D	Fi-0	33.2905		17.5251	16.7273	16.5632	96833.4			78803.4	1.2288
TaSTP19-7D	Fi-0.5h	36.0398		18.445	17.3072	18.7327		-16.2297	2.50295	-2.50295	0.176416
TaSTP19-7D	Fi-0.5h	35.2912	0.552926	18.5729	17.3072	17.984		-16.2297	1.75428	-1.75428	0.296421	0.281858	0.0989674	0.0147586
TaSTP19-7D	Fi-0.5h	34.9607		18.4998	17.3072	17.6535		-16.2297	1.42377	-1.42377	0.372737
TaSTP19-7D	Fi-2h	31.8421		18.1815	17.6997	14.1423		-16.2297	-2.08738	2.08738	4.24977
TaSTP19-7D	Fi-2h	31.7811	0.552681	18.2301	17.6997	14.0813		-16.2297	-2.14839	2.14839	4.43332	3.64029	1.21807	0.0291931
TaSTP19-7D	Fi-2h	32.7674		18.2297	17.6997	15.0676		-16.2297	-1.16207	1.16207	2.23779
TaSTP19-7D	Fi-6h	31.5958		19.3369	17.9554	13.6405		-16.2297	-2.58927	2.58927	6.01793
TaSTP19-7D	Fi-6h	31.2132	0.301863	19.4001	17.9554	13.2578		-16.2297	-2.97189	2.97189	7.84563	7.65272	1.54737	0.00772645
TaSTP19-7D	Fi-6h	31.0001		19.4041	17.9554	13.0447		-16.2297	-3.18501	3.18501	9.09459
TaSTP19-7D	Y158-0	32.7206		16.8615	16.9073	15.8133		-16.2297	-0.41641	0.41641	1.3346
TaSTP19-7D	Y158-0	33.4287	0.440506	17.0453	16.9073	16.5214		-16.2297	0.291682	-0.291682	0.816949	1.19396	0.329987	0.236133
TaSTP19-7D	Y158-0	32.6207		17.0165	16.9073	15.7134		-16.2297	-0.516337	0.516337	1.43032
TaSTP19-7D	Y158-0.5h	33.5608		17.8748	17.1204	16.4404		-16.2297	0.210677	-0.210677	0.864131
TaSTP19-7D	Y158-0.5h	34.1698	0.311531	17.8462	17.1204	17.0495		-16.2297	0.81977	-0.81977	0.566532	0.692453	0.153986	0.0858161
TaSTP19-7D	Y158-0.5h	33.9789		17.6154	17.1204	16.8586		-16.2297	0.628842	-0.628842	0.646695
TaSTP19-7D	Y158-2h	32.6688		17.4156	17.2044	15.4644		-16.2297	-0.765348	0.765348	1.69978
TaSTP19-7D	Y158-2h	32.0393	0.316422	17.6122	17.2044	14.8348		-16.2297	-1.39487	1.39487	2.62965	2.17581	0.465332	0.0145208
TaSTP19-7D	Y158-2h	32.298		17.3119	17.2044	15.0935		-16.2297	-1.13619	1.13619	2.19799
TaSTP19-7D	Y158-6h	29.7146		18.1241	17.1947	12.5199		-16.2297	-3.70984	3.70984	13.085
TaSTP19-7D	Y158-6h	29.5998	0.0574797	18.1846	17.1947	12.4051		-16.2297	-3.82467	3.82467	14.169	13.6382	0.542381	3.10662e-05
TaSTP19-7D	Y158-6h	29.6525		18.2565	17.1947	12.4578		-16.2297	-3.77196	3.77196	13.6607
TaSTP19-7A	Fi-0	31.8387		22.6625	19.963	11.8757	3757.77			4390.78	0.855833
TaSTP19-7A	Fi-0	32.2314	0.199149	22.6827	19.963	12.2684	4933.37	12.0912	-12.0912	4390.78	1.12358	1	0.135054	0.5
TaSTP19-7A	Fi-0	32.0927		22.4236	19.963	12.1297	4481.19			4390.78	1.02059
TaSTP19-7A	Fi-0.5h	31.707		22.2307	20.6351	11.0719		-12.0912	-1.01933	1.01933	2.02697
TaSTP19-7A	Fi-0.5h	32.2594	0.398655	22.0757	20.6351	11.6242		-12.0912	-0.467009	0.467009	1.38224	1.53148	0.440263	0.0816089
TaSTP19-7A	Fi-0.5h	32.4812		22.1457	20.6351	11.846		-12.0912	-0.245182	0.245182	1.18524
TaSTP19-7A	Fi-2h	28.0871		23.9334	20.5026	7.58458		-12.0912	-4.50665	4.50665	22.7319
TaSTP19-7A	Fi-2h	28.5069	0.40571	23.9874	20.5026	8.0043		-12.0912	-4.08693	4.08693	16.9937	17.5601	4.91322	0.0140163
TaSTP19-7A	Fi-2h	28.8984		23.7908	20.5026	8.39584		-12.0912	-3.69539	3.69539	12.9546
TaSTP19-7A	Fi-6h	32.0783		22.2151	20.6618	11.4165		-12.0912	-0.674718	0.674718	1.59628
TaSTP19-7A	Fi-6h	32.1149	0.0515178	22.0921	20.6618	11.4531		-12.0912	-0.638139	0.638139	1.55632	1.54674	0.0549601	0.00539
TaSTP19-7A	Fi-6h	32.18		21.8779	20.6618	11.5182		-12.0912	-0.573009	0.573009	1.48762
TaSTP19-7A	Y158-0	31.8005		22.6237	19.8091	11.9914		-12.0912	-0.099859	0.099859	1.07167
TaSTP19-7A	Y158-0	31.6926	0.138507	22.7511	19.8091	11.8835		-12.0912	-0.207688	0.207688	1.15484	1.17437	0.11374	0.0822034
TaSTP19-7A	Y158-0	31.5256		22.5274	19.8091	11.7165		-12.0912	-0.374753	0.374753	1.29662
TaSTP19-7A	Y158-0.5h	31.3123		23.9079	19.8975	11.4148		-12.0912	-0.676421	0.676421	1.59817
TaSTP19-7A	Y158-0.5h	31.403	0.122086	23.9952	19.8975	11.5055		-12.0912	-0.585705	0.585705	1.50077	1.48354	0.124152	0.00523378
TaSTP19-7A	Y158-0.5h	31.554		23.7573	19.8975	11.6565		-12.0912	-0.434739	0.434739	1.35167
TaSTP19-7A	Y158-2h	31.9078		24.2619	20.295	11.6128		-12.0912	-0.478443	0.478443	1.39324
TaSTP19-7A	Y158-2h	32.0461	0.278357	24.4652	20.295	11.7511		-12.0912	-0.340137	0.340137	1.26588	1.49826	0.29906	0.0423483
TaSTP19-7A	Y158-2h	31.5099		24.2628	20.295	11.2149		-12.0912	-0.876303	0.876303	1.83567
TaSTP19-7A	Y158-6h	28.2211		24.1287	20.5082	7.71291		-12.0912	-4.37832	4.37832	20.7972
TaSTP19-7A	Y158-6h	27.7129	0.331625	23.9759	20.5082	7.20471		-12.0912	-4.88652	4.88652	29.5794	27.47	5.9076	0.00808054
TaSTP19-7A	Y158-6h	27.5979		24.02	20.5082	7.08973		-12.0912	-5.0015	5.0015	32.0333
TaSTP26-5A	Fi-0	22.7468		16.9127	17.3775	5.36924	41.3335			41.3293	1.0001
TaSTP26-5A	Fi-0	22.8343	0.0905794	16.6305	17.3775	5.45674	43.9181	5.3672	-5.3672	41.3293	1.06264	1	0.0626876	0.5
TaSTP26-5A	Fi-0	22.6531		16.6552	17.3775	5.27562	38.7364			41.3293	0.937263
TaSTP26-5A	Fi-0.5h	22.249		17.632	17.5915	4.65752		-5.3672	-0.709677	0.709677	1.63544
TaSTP26-5A	Fi-0.5h	22.2596	0.0501295	17.4533	17.5915	4.66819		-5.3672	-0.699014	0.699014	1.62339	1.59786	0.0549818	0.000133276
TaSTP26-5A	Fi-0.5h	22.3406		17.3673	17.5915	4.74919		-5.3672	-0.618011	0.618011	1.53476
TaSTP26-5A	Fi-2h	20.4897		17.9568	18.1088	2.38088		-5.3672	-2.98632	2.98632	7.92451
TaSTP26-5A	Fi-2h	20.4078	0.113954	17.8899	18.1088	2.299		-5.3672	-3.0682	3.0682	8.38726	7.82907	0.61153	0.00122107
TaSTP26-5A	Fi-2h	20.633		18.0358	18.1088	2.52414		-5.3672	-2.84306	2.84306	7.17543
TaSTP26-5A	Fi-6h	22.0498		18.9387	18.1636	3.88619		-5.3672	-1.48101	1.48101	2.79144
TaSTP26-5A	Fi-6h	22.1443	0.100716	19.0893	18.1636	3.98064		-5.3672	-1.38656	1.38656	2.61455	2.80401	0.196051	0.000954185
TaSTP26-5A	Fi-6h	21.9429		19.1739	18.1636	3.77933		-5.3672	-1.58787	1.58787	3.00605
TaSTP26-5A	Y158-0	23.255		16.1706	17.1546	6.10041		-5.3672	0.733207	-0.733207	0.601565
TaSTP26-5A	Y158-0	23.2599	0.0169023	16.2642	17.1546	6.10531		-5.3672	0.73811	-0.73811	0.599524	0.596565	0.00696767	0.00369001
TaSTP26-5A	Y158-0	23.2864		16.2296	17.1546	6.13182		-5.3672	0.764625	-0.764625	0.588606
TaSTP26-5A	Y158-0.5h	20.4476		16.7962	17.3947	3.0528		-5.3672	-2.3144	2.3144	4.97397
TaSTP26-5A	Y158-0.5h	20.5257	0.0643798	16.4798	17.3947	3.13091		-5.3672	-2.23629	2.23629	4.71184	4.74614	0.212762	0.000232208
TaSTP26-5A	Y158-0.5h	20.5753		16.5973	17.3947	3.18051		-5.3672	-2.18669	2.18669	4.55261
TaSTP26-5A	Y158-2h	19.9039		17.139	17.4933	2.41064		-5.3672	-2.95656	2.95656	7.76273
TaSTP26-5A	Y158-2h	20.0244	0.116933	17.1752	17.4933	2.53111		-5.3672	-2.83609	2.83609	7.14083	7.16826	0.581238	0.00134232
TaSTP26-5A	Y158-2h	20.1378		17.0637	17.4933	2.64447		-5.3672	-2.72273	2.72273	6.60123
TaSTP26-5A	Y158-6h	21.1984		17.7671	17.4884	3.71002		-5.3672	-1.65718	1.65718	3.154
TaSTP26-5A	Y158-6h	21.3627	0.242977	18.0001	17.4884	3.87431		-5.3672	-1.49289	1.49289	2.81453	2.74422	0.449071	0.00987192
TaSTP26-5A	Y158-6h	21.6766		18.0403	17.4884	4.18823		-5.3672	-1.17897	1.17897	2.26415
TaSTP26-5B	Fi-0	31.618		17.044	17.3775	14.2404	19355.2			19505.5	0.992299
TaSTP26-5B	Fi-0	31.1413	0.430968	17.0192	17.3775	13.7638	13909.8	14.2094	-14.2094	19505.5	0.713122	1	0.290805	0.5
TaSTP26-5B	Fi-0	32.0016		16.7344	17.3775	14.6241	25251.4			19505.5	1.29458
TaSTP26-5B	Fi-0.5h	32.0915		17.5495	17.5915	14.5		-14.2094	0.290583	-0.290583	0.817572
TaSTP26-5B	Fi-0.5h	31.3338	0.465416	17.6276	17.5915	13.7423		-14.2094	-0.467115	0.467115	1.38234	0.989453	0.341137	0.484747
TaSTP26-5B	Fi-0.5h	32.1809		17.3867	17.5915	14.5894		-14.2094	0.379983	-0.379983	0.768446
TaSTP26-5B	Fi-2h	33.8849		17.3259	18.1088	15.7761		-14.2094	1.56661	-1.56661	0.337601
TaSTP26-5B	Fi-2h	33.6623	0.125144	17.3919	18.1088	15.5534		-14.2094	1.34397	-1.34397	0.393934	0.374043	0.0316042	0.0316947
TaSTP26-5B	Fi-2h	33.6745		17.1193	18.1088	15.5657		-14.2094	1.35626	-1.35626	0.390594
TaSTP26-5B	Fi-6h	32.0789		18.4751	18.1636	13.9153		-14.2094	-0.294185	0.294185	1.22619
TaSTP26-5B	Fi-6h	31.5384	0.50909	18.4978	18.1636	13.3747		-14.2094	-0.834703	0.834703	1.78349	1.83068	0.629405	0.0677501
TaSTP26-5B	Fi-6h	31.0614		18.347	18.1636	12.8977		-14.2094	-1.3117	1.3117	2.48235
TaSTP26-5B	Y158-0	27.0405		16.1206	17.1546	9.88585		-14.2094	-4.32359	4.32359	20.023
TaSTP26-5B	Y158-0	26.776	0.208226	16.0988	17.1546	9.62141		-14.2094	-4.58803	4.58803	24.051	20.7216	3.04088	0.00370389
TaSTP26-5B	Y158-0	27.1868		15.9148	17.1546	10.0323		-14.2094	-4.17719	4.17719	18.0908
TaSTP26-5B	Y158-0.5h	27.2558		16.1764	17.3947	9.86102		-14.2094	-4.34842	4.34842	20.3707
TaSTP26-5B	Y158-0.5h	27.2146	0.04222	16.2838	17.3947	9.81984		-14.2094	-4.3896	4.3896	20.9605	20.9766	0.614027	1.29806e-05
TaSTP26-5B	Y158-0.5h	27.1713		16.2195	17.3947	9.77658		-14.2094	-4.43286	4.43286	21.5985
TaSTP26-5B	Y158-2h	27.4996		16.8222	17.4933	10.0063		-14.2094	-4.20316	4.20316	18.4195
TaSTP26-5B	Y158-2h	26.986	0.301979	16.5468	17.4933	9.49275		-14.2094	-4.71669	4.71669	26.2946	20.9662	4.61604	0.00852135
TaSTP26-5B	Y158-2h	27.5181		16.475	17.4933	10.0248		-14.2094	-4.18463	4.18463	18.1844
TaSTP26-5B	Y158-6h	27.7721		17.1268	17.4884	10.2838		-14.2094	-3.92569	3.92569	15.1967
TaSTP26-5B	Y158-6h	27.6445	0.0638491	17.0651	17.4884	10.1562		-14.2094	-4.05325	4.05325	16.6016	15.8752	0.703657	6.91517e-05
TaSTP26-5B	Y158-6h	27.7134		17.1222	17.4884	10.2251		-14.2094	-3.98434	3.98434	15.8273
TaSTP26-5D	Fi-0	20.2787		16.2942	17.3355	2.94317	7.69101			7.90371	0.973089
TaSTP26-5D	Fi-0	20.4796	0.152903	16.3104	17.3355	3.14408	8.8402	2.97707	-2.97707	7.90371	1.11849	1	0.107588	0.5
TaSTP26-5D	Fi-0	20.1795		16.1209	17.3355	2.84396	7.1799			7.90371	0.908422
TaSTP26-5D	Fi-0.5h	20.0042		16.4647	17.1028	2.90141		-2.97707	-0.0756626	0.0756626	1.05384
TaSTP26-5D	Fi-0.5h	19.9493	0.0457862	16.8954	17.1028	2.84655		-2.97707	-0.130519	0.130519	1.09469	1.05878	0.0337051	0.22406
TaSTP26-5D	Fi-0.5h	20.0403		16.7528	17.1028	2.93748		-2.97707	-0.0395909	0.0395909	1.02782
TaSTP26-5D	Fi-2h	20.0919		17.4054	17.3982	2.6937		-2.97707	-0.283375	0.283375	1.21704
TaSTP26-5D	Fi-2h	20.192	0.0928615	17.3347	17.3982	2.79382		-2.97707	-0.183248	0.183248	1.13544	1.21458	0.0779391	0.0271914
TaSTP26-5D	Fi-2h	20.0065		17.3714	17.3982	2.6083		-2.97707	-0.368776	0.368776	1.29126
TaSTP26-5D	Fi-6h	21.4479		18.6699	17.1732	4.27474		-2.97707	1.29767	-1.29767	0.406783
TaSTP26-5D	Fi-6h	21.6962	0.218716	18.3681	17.1732	4.52297		-2.97707	1.5459	-1.5459	0.342481	0.404201	0.0604694	0.00149173
TaSTP26-5D	Fi-6h	21.2601		18.4367	17.1732	4.08694		-2.97707	1.10986	-1.10986	0.463338
TaSTP26-5D	Y158-0	20.6021		16.1683	18.539	2.06315		-2.97707	-0.913922	0.913922	1.88416
TaSTP26-5D	Y158-0	20.5159	0.0436581	15.8494	18.539	1.97686		-2.97707	-1.00021	1.00021	2.00029	1.94714	0.0586877	0.00038483
TaSTP26-5D	Y158-0	20.5474		16.0821	18.539	2.00845		-2.97707	-0.96862	0.96862	1.95697
TaSTP26-5D	Y158-0.5h	18.4609		16.1025	18.4009	0.0599565		-2.97707	-2.91712	2.91712	7.55335
TaSTP26-5D	Y158-0.5h	18.4931	0.0980956	16.149	18.4009	0.0922077		-2.97707	-2.88486	2.88486	7.38637	7.7764	0.537483	0.000741637
TaSTP26-5D	Y158-0.5h	18.3094		16.1501	18.4009	-0.091513		-2.97707	-3.06859	3.06859	8.3895
TaSTP26-5D	Y158-2h	18.9148		16.644	17.3417	1.57313		-2.97707	-1.40394	1.40394	2.64624
TaSTP26-5D	Y158-2h	19.1366	0.165337	16.3796	17.3417	1.79489		-2.97707	-1.18219	1.18219	2.2692	2.58489	0.289919	0.0028069
TaSTP26-5D	Y158-2h	18.8133		16.575	17.3417	1.47158		-2.97707	-1.5055	1.5055	2.83922
TaSTP26-5D	Y158-6h	20.8518		17.2141	17.2048	3.64694		-2.97707	0.669864	-0.669864	0.628566
TaSTP26-5D	Y158-6h	20.8684	0.0573377	17.3455	17.2048	3.66362		-2.97707	0.686545	-0.686545	0.62134	0.611234	0.0240342	0.0102085
TaSTP26-5D	Y158-6h	20.9584		16.9223	17.2048	3.75353		-2.97707	0.77646	-0.77646	0.583797
TaSTP13-6A	Fi-0	25.9493		17.6431	17.941	8.00836	257.488			210.078	1.22568
TaSTP13-6A	Fi-0	25.3949	0.283912	17.6546	17.941	7.45389	175.325	7.69579	-7.69579	210.078	0.834571	1	0.202397	0.5
TaSTP13-6A	Fi-0	25.5661		17.3147	17.941	7.62512	197.42			210.078	0.939748
TaSTP13-6A	Fi-0.5h	27.7682		18.242	17.9922	9.77601		-7.69579	2.08022	-2.08022	0.236478
TaSTP13-6A	Fi-0.5h	27.4213	0.190937	18.3251	17.9922	9.42912		-7.69579	1.73333	-1.73333	0.300758	0.259851	0.0355469	0.0106717
TaSTP13-6A	Fi-0.5h	27.733		18.1347	17.9922	9.74083		-7.69579	2.04504	-2.04504	0.242316
TaSTP13-6A	Fi-2h	27.4139		18.8182	17.5033	9.91051		-7.69579	2.21472	-2.21472	0.215429
TaSTP13-6A	Fi-2h	27.5122	0.128801	18.9129	17.5033	10.0089		-7.69579	2.31309	-2.31309	0.201229	0.199046	0.0175761	0.00999101
TaSTP13-6A	Fi-2h	27.6692		18.8219	17.5033	10.1659		-7.69579	2.47008	-2.47008	0.180481
TaSTP13-6A	Fi-6h	28.1238		19.7097	17.9997	10.1242		-7.69579	2.42839	-2.42839	0.185773
TaSTP13-6A	Fi-6h	27.914	0.141507	19.7568	17.9997	9.91437		-7.69579	2.21858	-2.21858	0.214853	0.20818	0.0199264	0.0101281
TaSTP13-6A	Fi-6h	27.8544		19.5385	17.9997	9.85478		-7.69579	2.15899	-2.15899	0.223913
TaSTP13-6A	Y158-0	26.8252		17.3257	18.1732	8.65199		-7.69579	0.956204	-0.956204	0.515411
TaSTP13-6A	Y158-0	26.691	0.0794449	17.4394	18.1732	8.5178		-7.69579	0.822006	-0.822006	0.565655	0.531378	0.0297076	0.0270694
TaSTP13-6A	Y158-0	26.8318		17.4088	18.1732	8.65857		-7.69579	0.962778	-0.962778	0.513068
TaSTP13-6A	Y158-0.5h	26.0175		17.5976	17.4258	8.59176		-7.69579	0.895973	-0.895973	0.537385
TaSTP13-6A	Y158-0.5h	25.8716	0.0742313	17.6143	17.4258	8.44578		-7.69579	0.749988	-0.749988	0.594609	0.568835	0.0290313	0.031735
TaSTP13-6A	Y158-0.5h	25.9212		17.4808	17.4258	8.49538		-7.69579	0.799589	-0.799589	0.574513
TaSTP13-6A	Y158-2h	26.1371		18.0832	17.7291	8.40805		-7.69579	0.712259	-0.712259	0.610364
TaSTP13-6A	Y158-2h	26.1686	0.0702951	18.2094	17.7291	8.43957		-7.69579	0.743783	-0.743783	0.597171	0.587867	0.0283201	0.0345775
TaSTP13-6A	Y158-2h	26.2715		18.0942	17.7291	8.54247		-7.69579	0.846675	-0.846675	0.556065
TaSTP13-6A	Y158-6h	26.187		18.5861	17.6719	8.51511		-7.69579	0.81932	-0.81932	0.566709
TaSTP13-6A	Y158-6h	25.8095	0.201712	18.8498	17.6719	8.13761		-7.69579	0.441824	-0.441824	0.736203	0.631984	0.0912119	0.0350225
TaSTP13-6A	Y158-6h	26.1215		18.7586	17.6719	8.44959		-7.69579	0.753803	-0.753803	0.593038
TaSTP13-6B	Fi-0	25.1298		17.6431	17.3775	7.75227	215.609			207.305	1.04006
TaSTP13-6B	Fi-0	25.1699	0.14224	17.6546	17.3775	7.79237	221.685	7.69102	-7.69102	207.305	1.06937	1	0.0958934	0.5
TaSTP13-6B	Fi-0	24.9059		17.3147	17.3775	7.52841	184.62			207.305	0.890573
TaSTP13-6B	Fi-0.5h	26.5407		18.242	17.5915	8.94928		-7.69102	1.25826	-1.25826	0.418048
TaSTP13-6B	Fi-0.5h	26.564	0.0407184	18.3251	17.5915	8.97257		-7.69102	1.28155	-1.28155	0.411354	0.40837	0.0114639	0.00397383
TaSTP13-6B	Fi-0.5h	26.62		18.1347	17.5915	9.0285		-7.69102	1.33749	-1.33749	0.39571
TaSTP13-6B	Fi-2h	27.1982		18.8182	18.1088	9.08935		-7.69102	1.39833	-1.39833	0.379367
TaSTP13-6B	Fi-2h	27.7187	0.341987	18.9129	18.1088	9.60982		-7.69102	1.9188	-1.9188	0.264475	0.352428	0.0780519	0.000492927
TaSTP13-6B	Fi-2h	27.0741		18.8219	18.1088	8.96526		-7.69102	1.27424	-1.27424	0.413442
TaSTP13-6B	Fi-6h	28.5057		19.7097	18.1636	10.3421		-7.69102	2.65109	-2.65109	0.1592
TaSTP13-6B	Fi-6h	28.7222	0.109205	19.7568	18.1636	10.5586		-7.69102	2.86762	-2.86762	0.137013	0.14713	0.0112218	0.0018945
TaSTP13-6B	Fi-6h	28.6388		19.5385	18.1636	10.4751		-7.69102	2.78413	-2.78413	0.145176
TaSTP13-6B	Y158-0	26.0651		17.3257	17.1546	8.91049		-7.69102	1.21947	-1.21947	0.429441
TaSTP13-6B	Y158-0	26.1501	0.0667107	17.4394	17.1546	8.99547		-7.69102	1.30445	-1.30445	0.404876	0.425951	0.0195644	0.0036266
TaSTP13-6B	Y158-0	26.0185		17.4088	17.1546	8.8639		-7.69102	1.17288	-1.17288	0.443535
TaSTP13-6B	Y158-0.5h	25.4784		17.5976	17.3947	8.08367		-7.69102	0.392656	-0.392656	0.761726
TaSTP13-6B	Y158-0.5h	25.735	0.190105	17.6143	17.3947	8.34027		-7.69102	0.649249	-0.649249	0.637612	0.741363	0.0952161	0.0147593
TaSTP13-6B	Y158-0.5h	25.3637		17.4808	17.3947	7.96899		-7.69102	0.277972	-0.277972	0.824749
TaSTP13-6B	Y158-2h	26.0183		18.0832	17.4933	8.525		-7.69102	0.833983	-0.833983	0.560978
TaSTP13-6B	Y158-2h	26.2431	0.172284	18.2094	17.4933	8.7498		-7.69102	1.05878	-1.05878	0.480037	0.494885	0.0600613	0.00148933
TaSTP13-6B	Y158-2h	26.3568		18.0942	17.4933	8.86355		-7.69102	1.17253	-1.17253	0.443641
TaSTP13-6B	Y158-6h	26.2276		18.5861	17.4884	8.73922		-7.69102	1.0482	-1.0482	0.48357
TaSTP13-6B	Y158-6h	26.3359	0.0568828	18.8498	17.4884	8.84755		-7.69102	1.15653	-1.15653	0.448589	0.469242	0.0183281	0.00440047
TaSTP13-6B	Y158-6h	26.2516		18.7586	17.4884	8.7633		-7.69102	1.07228	-1.07228	0.475567

## Sheet: DATA ANAYLISIS
Target	Material	After pathogen infection	repeat 1	repeat 2	repeat 3	relative expression level mean	2^-△△ct Std.Dev	TTEST
TaSTP27-1A	Fielder	0	1.04302	0.91865	1.03833	1	0.0704899	0.5														TaSTP27-1A	0	0.5h	2h	6h	Y0	Y0.5h	Y2h	Y6h
TaSTP27-1A		0.5h	0.539906	0.6047	0.610092	0.584899	0.0390587	0.00126702															1.04302	0.539906	0.4629	0.346389	0.0161547	0.0196281	0.0629932	0.262484
TaSTP27-1A		2h	0.4629	0.495096	0.504846	0.487614	0.0219513	0.00172298															0.91865	0.6047	0.495096	0.265719	0.0157415	0.0379604	0.0625535	0.289827
TaSTP27-1A		6h	0.346389	0.265719	0.365712	0.32594	0.05304	0.00014609															1.03833	0.610092	0.504846	0.365712	0.0192755	0.0373333	0.0614214	0.214983
TaSTP27-1A	Y158	0	0.0161547	0.0157415	0.0192755	0.0170572	0.00193216	0.000849084															Y0	Y0.5h	Y2h	Y6h
TaSTP27-1A		0.5h	0.0196281	0.0379604	0.0373333	0.0316406	0.0104079	0.000724103															0.0161547	0.0196281	0.0629932	0.262484
TaSTP27-1A		2h	0.0629932	0.0625535	0.0614214	0.0623227	0.000810925	0.000938116															0.0157415	0.0379604	0.0625535	0.289827
TaSTP27-1A		6h	0.262484	0.289827	0.214983	0.255764	0.0378716	0.000229973															0.0192755	0.0373333	0.0614214	0.214983
TaSTP6-2A	Fielder	0	0.967634	0.965307	1.06706	1	0.0580858	0.5
TaSTP6-2A		0.5h	0.335941	0.284908	0.277926	0.299592	0.0316721	0.000147041
TaSTP6-2A		2h	3.13116	2.0854	2.83194	2.68283	0.538587	0.0156221
TaSTP6-2A		6h	1.26931	1.05881	1.30597	1.21136	0.133382	0.0473425
TaSTP6-2A	Y158	0	1.07541	1.41632	1.09107	1.19427	0.192463	0.108386
TaSTP6-2A		0.5h	2.96758	2.30079	1.83186	2.36675	0.570726	0.0260753
TaSTP6-2A		2h	2.87557	2.34717	2.73112	2.65128	0.273096	0.00348032
TaSTP6-2A		6h	5.15238	4.17387	4.42326	4.58317	0.508473	0.00305678
TaSTP6-2B	Fielder	0	0.905791	1.18489	0.909321	1	0.160127	0.5
TaSTP6-2B		0.5h	0.147049	0.112789	0.119523	0.126454	0.0181514	0.00513818
TaSTP6-2B		2h	0.666817	0.630569	0.652248	0.649878	0.01824	0.0307127
TaSTP6-2B		6h	0.3949	0.402779	0.391104	0.396261	0.00595502	0.0112637
TaSTP6-2B	Y158	0	0.148843	0.118027	0.126154	0.131008	0.015971	0.00527381
TaSTP6-2B		0.5h	0.467131	0.429505	0.432786	0.44314	0.020841	0.0124286
TaSTP6-2B		2h	0.914667	0.791333	0.787599	0.8312	0.072309	0.10086
TaSTP6-2B		6h	2.79732	2.84581	2.62394	2.75569	0.116646	9.38835e-05
TaSTP3-2A	Fielder	0	0.957505	0.990498	1.052	1	0.047957	0.5
TaSTP3-2A		0.5h	0.373751	0.45626	0.297905	0.375972	0.0792011	0.000430325
TaSTP3-2A		2h	0.769201	0.857276	0.720342	0.782273	0.0693964	0.00721487
TaSTP3-2A		6h	2.14194	2.5341	1.58166	2.0859	0.478686	0.0288711
TaSTP3-2A	Y158	0	0.107706	0.0986667	0.0814997	0.0959575	0.0133115	0.000217178
TaSTP3-2A		0.5h	0.468013	0.483607	0.385321	0.445647	0.0528223	9.33107e-05
TaSTP3-2A		2h	0.835225	1.05304	0.872618	0.920293	0.116469	0.181144
TaSTP3-2A		6h	5.41974	5.57401	4.41201	5.13525	0.631077	0.00370327
TaSTP3-2B	Fielder	0	0.997326	1.15275	0.849923	1	0.151431	0.5
TaSTP3-2B		0.5h	0.39118	0.451496	0.376488	0.406388	0.0397495	0.0080054
TaSTP3-2B		2h	3.49482	2.60186	2.14024	2.74564	0.688641	0.0213143
TaSTP3-2B		6h	8.08583	7.50271	8.40702	7.99852	0.458432	0.000268236
TaSTP3-2B	Y158	0	0.230616	0.180296	0.106805	0.172572	0.0622655	0.00247425
TaSTP3-2B		0.5h	0.837498	0.680872	0.733828	0.750733	0.0796701	0.0425749
TaSTP3-2B		2h	2.60364	1.73521	1.88507	2.07464	0.464213	0.0229103
TaSTP3-2B		6h	16.4952	11.6255	15.8412	14.654	2.64308	0.00602617
TaSTP3-2D	Fielder	0h	1.13457	0.811015	1.05441	1	0.147561	0.5
TaSTP3-2D		0.5h	1.06469	0.938805	1.24425	2.39339	0.577151	0.282319
TaSTP3-2D		2h	2.36714	3.02747	2.24583	2.37265	0.244395	0.00695603
TaSTP3-2D		6h	6.33289	7.32292	7.39064	6.10912	0.677767	0.00087421
TaSTP3-2D	Y158	0	0.269959	0.331356	0.346289	0.941258	0.107731	0.00774053
TaSTP3-2D		0.5h	0.849415	1.05102	0.920931	1.97668	0.490396	0.316963
TaSTP3-2D		2h	1.87477	2.58857	1.73094	2.38972	0.400188	0.0218339
TaSTP3-2D		6h	7.04607	8.79855	7.36765	3.9487	0.908156	0.00256825
TaSTP1-2D	Fielder	0	0.929695	0.907836	1.16247	1	0.141126	0.5
TaSTP1-2D		0.5h	0.313482	0.414261	0.277088	0.334943	0.0710602	0.00280954
TaSTP1-2D		2h	0.799865	0.949462	0.960022	0.903116	0.0895738	0.190831
TaSTP1-2D		6h	3.09661	2.33475	2.58581	2.67239	0.388237	0.00514348
TaSTP1-2D	Y158	0	1.10228	1.40168	1.24766	1.25054	0.14972	0.0514171
TaSTP1-2D		0.5h	1.53757	1.80158	1.5735	1.63755	0.143182	0.0026784
TaSTP1-2D		2h	0.895623	0.973648	1.08031	0.983192	0.0927106	0.436366
TaSTP1-2D		6h	2.12512	2.74919	2.09009	2.32147	0.370834	0.00783531
TaSTP15-2A	Fielder	0	0.840839	1.16667	0.992492	1	0.163045	0.5
TaSTP15-2A		0.5h	0.337861	0.315823	0.352421	0.335368	0.0184259	0.0092163
TaSTP15-2A		2h	0.512175	0.727455	0.440669	0.5601	0.149278	0.0132277
TaSTP15-2A		6h	0.590632	0.338028	0.463834	0.464165	0.126302	0.00621458
TaSTP15-2A	Y158	0	0.47595	0.551868	0.601997	0.543272	0.0634619	0.013734
TaSTP15-2A		0.5h	0.82647	0.85669	0.679231	0.787463	0.0949423	0.0699543
TaSTP15-2A		2h	/	0.56465	0.903444	0.734047	0.239564	0.164042
TaSTP15-2A		6h	1.61637	1.36203	1.45936	1.47925	0.128329	0.0089568
TaSTP28-3A	Fielder	0	0.880877	1.09878	1.02034	1	0.110367	0.5
TaSTP28-3A		0.5h	/	4.22498	7.66655	5.94577	2.43356	0.106372
TaSTP28-3A		2h	195.261	117.814	98.6757	137.25	51.1422	0.021947
TaSTP28-3A		6h	165.713	197.205	256.601	206.507	46.1525	0.00819952
TaSTP28-3A	Y158	0	2.56986	4.17474	4.04098	3.59519	0.890482	0.0176751
TaSTP28-3A		0.5h	2.81262	2.09665	3.82412	2.91113	0.867938	0.0301084
TaSTP28-3A		2h	53.8109	51.8372	39.0681	48.2388	8.00308	0.00471098
TaSTP28-3A		6h	173.021	263.611	194.621	210.418	47.3156	0.00829669
TaSTP28-3D	Fielder	0	0.965586	0.81602	1.21839	1	0.203383	0.5
TaSTP28-3D		0.5h	0.431856	0.292411	0.423516	0.382594	0.0782123	0.0114336
TaSTP28-3D		2h	13.5733	10.9425	10.2302	11.582	1.76088	0.00421446
TaSTP28-3D		6h	8.98399	12.0286	13.3645	11.459	2.24512	0.00721565
TaSTP28-3D	Y158	0	0.640777	0.563482	0.564556	0.589605	0.0443197	0.0334698
TaSTP28-3D		0.5h	0.545134	0.693481	0.686577	0.641731	0.0837267	0.0383303
TaSTP28-3D		2h	9.43324	13.7798	9.30705	10.84	2.5467	0.0105218
TaSTP28-3D		6h	21.0475	19.3616	20.9729	20.4607	0.952526	0.000247616
TaSTP13-4A	Fielder	0	1.04225	1.00759	0.950164	1	0.0465096	0.5
TaSTP13-4A		0.5h	0.950678	0.989106	1.05934	0.999707	0.0551	0.497366
TaSTP13-4A		2h	2.37874	2.33903	2.50282	2.40686	0.0854393	5.67246e-05
TaSTP13-4A		6h	3.39665	3.46032	3.23962	3.36553	0.11359	7.39607e-05
TaSTP13-4A	Y158	0	0.197696	0.222699	0.244438	0.221611	0.02339	7.08935e-05
TaSTP13-4A		0.5h	0.628889	0.65944	0.762674	0.683668	0.0701061	0.00230746
TaSTP13-4A		2h	1.05154	1.00623	0.9811	1.01296	0.0356955	0.361303
TaSTP13-4A		6h	4.80552	4.64633	4.07135	4.50773	0.386211	0.00180439
TaSTP13-4B	Fielder	0	1.02689	1.04319	0.929921	1	0.0612355	0.5
TaSTP13-4B		0.5h	1.12249	1.07519	1.44993	1.21587	0.20408	0.100981
TaSTP13-4B		2h	3.96189	4.17331	4.03415	4.05645	0.107461	8.55147e-06
TaSTP13-4B		6h	4.30322	4.95318	5.06496	4.77379	0.411337	0.0016711
TaSTP13-4B	Y158	0	0.145238	0.114553	0.131868	0.130553	0.0153847	0.000469524
TaSTP13-4B		0.5h	0.704862	0.66816	0.629014	0.667345	0.0379304	0.00136953
TaSTP13-4B		2h	1.62514	1.61178	1.58808	1.60833	0.0187698	0.000841125
TaSTP13-4B		6h	3.29063	3.66426	3.10697	3.35395	0.283987	0.00174864
TaSTP13-4D	Fielder	0	1.02447	1.03292	0.942616	1	0.0498757	0.5
TaSTP13-4D		0.5h	0.819205	0.989204	0.838769	0.882393	0.0930172	0.0736484
TaSTP13-4D		2h	3.91673	4.17127	3.85515	3.98105	0.167587	0.000223068
TaSTP13-4D		6h	5.17375	6.22164	6.01731	5.80423	0.555487	0.00208831
TaSTP13-4D	Y158	0	0.139914	0.177506	0.14053	0.15265	0.0215283	0.000109514
TaSTP13-4D		0.5h	0.374483	0.415602	0.362559	0.384215	0.0278286	0.000127662
TaSTP13-4D		2h	1.11279	1.05358	1.14969	1.10536	0.0484846	0.0293175
TaSTP13-4D		6h	3.92888	5.05606	4.34444	4.44313	0.570033	0.00431016
TaSTP19-4A	Fielder	0	1.19242	0.833672	0.973906	1	0.180792	0.5
TaSTP19-4A		0.5h	0.949655	1.48248	1.54775	1.32663	0.328094	0.11248
TaSTP19-4A		2h	15.6783	18.4634	16.439	16.8602	1.43953	0.00120266
TaSTP19-4A		6h	2.2055	1.69256	2.43746	2.11184	0.381178	0.0109541
TaSTP19-4A	Y158	0	0.497054	1.16571	0.901057	0.854606	0.336737	0.278054
TaSTP19-4A		0.5h	0.898579	1.02805	1.28622	1.07095	0.197349	0.335073
TaSTP19-4A		2h	1.11703	1.36478	1.43397	1.30526	0.166643	0.0491984
TaSTP19-4A		6h	27.139	29.7468	25.8892	27.5917	1.96824	0.000844172
TaSTP6-2D	Fielder	0	0.76448	1.22449	1.01103	1	0.230202	0.5
TaSTP6-2D		0.5h	0.614221	1.22165	0.769073	0.868315	0.315641	0.29671
TaSTP6-2D		2h	1.14536	1.28668	1.20649	1.21284	0.0708756	0.123038
TaSTP6-2D		6h	1.2786	1.16596	1.53654	1.32703	0.189977	0.0665662
TaSTP6-2D	Y158	0	0.234031	0.166449	0.205777	0.202086	0.0339421	0.0122945
TaSTP6-2D		0.5h	0.714341	0.460999	0.612737	0.596026	0.127495	0.0366304
TaSTP6-2D		2h	0.960394	0.837409	0.7141	0.837301	0.123147	0.179048
TaSTP6-2D		6h	3.67788	2.91215	2.33369	2.97458	0.674263	0.0133385
TaSTP19-7D	Fielder	0	0.713623	1.05758	1.2288	1	0.262369	0.5
TaSTP19-7D		0.5h	0.176416	0.296421	0.372737	0.281858	0.0989674	0.0147586
TaSTP19-7D		2h	4.24977	4.43332	2.23779	3.64029	1.21807	0.0291931
TaSTP19-7D		6h	6.01793	7.84563	9.09459	7.65272	1.54737	0.00772645
TaSTP19-7D	Y158	0	1.3346	0.816949	1.43032	1.19396	0.329987	0.236133
TaSTP19-7D		0.5h	0.864131	0.566532	0.646695	0.692453	0.153986	0.0858161
TaSTP19-7D		2h	1.69978	2.62965	2.19799	2.17581	0.465332	0.0145208
TaSTP19-7D		6h	13.085	14.169	13.6607	13.6382	0.542381	3.10662e-05
TaSTP19-7A	Fielder	0	0.855833	1.12358	1.02059	1	0.135054	0.5
TaSTP19-7A		0.5h	2.02697	1.38224	1.18524	1.53148	0.440263	0.0816089
TaSTP19-7A		2h	22.7319	16.9937	12.9546	17.5601	4.91322	0.0140163
TaSTP19-7A		6h	1.59628	1.55632	1.48762	1.54674	0.0549601	0.00539
TaSTP19-7A	Y158	0	1.07167	1.15484	1.29662	1.17437	0.11374	0.0822034
TaSTP19-7A		0.5h	1.59817	1.50077	1.35167	1.48354	0.124152	0.00523378
TaSTP19-7A		2h	1.39324	1.26588	1.83567	1.49826	0.29906	0.0423483
TaSTP19-7A		6h	20.7972	29.5794	32.0333	27.47	5.9076	0.00808054
TaSTP26-5A	Fielder	0	1.0001	1.06264	0.937263	1	0.0626876	0.5
TaSTP26-5A		0.5h	1.63544	1.62339	1.53476	1.59786	0.0549818	0.000133276
TaSTP26-5A		2h	7.92451	8.38726	7.17543	7.82907	0.61153	0.00122107
TaSTP26-5A		6h	2.79144	2.61455	3.00605	2.80401	0.196051	0.000954185
TaSTP26-5A	Y158	0	0.601565	0.599524	0.588606	0.596565	0.00696767	0.00369001
TaSTP26-5A		0.5h	4.97397	4.71184	4.55261	4.74614	0.212762	0.000232208
TaSTP26-5A		2h	7.76273	7.14083	6.60123	7.16826	0.581238	0.00134232
TaSTP26-5A		6h	3.154	2.81453	2.26415	2.74422	0.449071	0.00987192
TaSTP26-5B	Fielder	0	0.992299	0.713122	1.29458	1	0.290805	0.5
TaSTP26-5B		0.5h	0.817572	1.38234	0.768446	0.989453	0.341137	0.484747
TaSTP26-5B		2h	0.337601	0.393934	0.390594	0.374043	0.0316042	0.0316947
TaSTP26-5B		6h	1.22619	1.78349	2.48235	1.83068	0.629405	0.0677501
TaSTP26-5B	Y158	0	20.023	24.051	18.0908	20.7216	3.04088	0.00370389
TaSTP26-5B		0.5h	20.3707	20.9605	21.5985	20.9766	0.614027	1.29806e-05
TaSTP26-5B		2h	18.4195	26.2946	18.1844	20.9662	4.61604	0.00852135
TaSTP26-5B		6h	15.1967	16.6016	15.8273	15.8752	0.703657	6.91517e-05
TaSTP26-5D	Fielder	0	0.973089	1.11849	0.908422	1	0.107588	0.5
TaSTP26-5D		0.5h	1.05384	1.09469	1.02782	1.05878	0.0337051	0.22406
TaSTP26-5D		2h	1.21704	1.13544	1.29126	1.21458	0.0779391	0.0271914
TaSTP26-5D		6h	0.406783	0.342481	0.463338	0.404201	0.0604694	0.00149173
TaSTP26-5D	Y158	0	1.88416	2.00029	1.95697	1.94714	0.0586877	0.00038483
TaSTP26-5D		0.5h	7.55335	7.38637	8.3895	7.7764	0.537483	0.000741637
TaSTP26-5D		2h	2.64624	2.2692	2.83922	2.58489	0.289919	0.0028069
TaSTP26-5D		6h	0.628566	0.62134	0.583797	0.611234	0.0240342	0.0102085
TaSTP13-6A	Fielder	0	1.22568	0.834571	0.939748	1	0.202397	0.5
TaSTP13-6A		0.5h	0.236478	0.300758	0.242316	0.259851	0.0355469	0.0106717
TaSTP13-6A		2h	0.215429	0.201229	0.180481	0.199046	0.0175761	0.00999101
TaSTP13-6A		6h	0.185773	0.214853	0.223913	0.20818	0.0199264	0.0101281
TaSTP13-6A	Y158	0	0.515411	0.565655	0.513068	0.531378	0.0297076	0.0270694
TaSTP13-6A		0.5h	0.537385	0.594609	0.574513	0.568835	0.0290313	0.031735
TaSTP13-6A		2h	0.610364	0.597171	0.556065	0.587867	0.0283201	0.0345775
TaSTP13-6A		6h	0.566709	0.736203	0.593038	0.631984	0.0912119	0.0350225
TaSTP13-6B	Fielder	0	1.04006	1.06937	0.890573	1	0.0958934	0.5
TaSTP13-6B		0.5h	0.418048	0.411354	0.39571	0.40837	0.0114639	0.00397383
TaSTP13-6B		2h	0.379367	0.264475	0.413442	0.352428	0.0780519	0.000492927
TaSTP13-6B		6h	0.1592	0.137013	0.145176	0.14713	0.0112218	0.0018945
TaSTP13-6B	Y158	0	0.429441	0.404876	0.443535	0.425951	0.0195644	0.0036266
TaSTP13-6B		0.5h	0.761726	0.637612	0.824749	0.741363	0.0952161	0.0147593
TaSTP13-6B		2h	0.560978	0.480037	0.443641	0.494885	0.0600613	0.00148933
TaSTP13-6B		6h	0.48357	0.448589	0.475567	0.469242	0.0183281	0.00440047
