# Supplementary material for: Genome-Wide Identification and Expression Profiling of Sugar Transport Protein Response to Fusarium Head Blight in Wheat (Triticum aestivum L.)
Source: Plants (Basel). 2025 Sep 25;14(19):2976. doi: 10.3390/plants14192976 (PMC12526077; doi:10.3390/plants14192976)
Supplement: Supplementary file 1 [file plants-14-02976-s001.zip › Table S13.xlsx]

## Sheet: Sheet1
Table S13. Summary table of TaSTP genes validation results using RT-qPCR.
Gene Name	Chitin treatment							Fusarium graminearum infection									DON treatment
	Verify it or not	Fielder			Yangmai158			Verify it or not	Fielder				Yangmai158				Verify it or not	Fielder			Yangmai158
		0 vs 5min	0 vs 15min	0 vs 30min	0 vs 5min	0 vs 15min	0 vs 30min		0 vs 2h	0 vs 8h	0 vs 24h	0 vs 48h	0 vs 2h	0 vs 8h	0 vs 24h	0 vs 48h		0 vs 0.5h	0 vs 2h	0 vs 6h	0 vs 0.5h	0 vs 2h	0 vs 6h
TaSTP10-1A.1	√	/	/	/	/	/	/	×									×
TaSTP11-6A	√	/	/	/	/	Down	Down	√	Up	Up	Up	/	/	Up	Up	Up	×
TaSTP1-2A	√	/	Up	Up	/	/	Up	√	Up	Up	Up	Up	Up	Up	Up	Up	×
TaSTP1-2D	√	Up	/	Down	Up	Up	Up	√	/	/	/	Up	Up	Up	/	Up	√	Down	/	Up	Up	Down	Up
TaSTP13-4A	√	Up	Up	Up	Up	Up	Up	√	/	/	/	/	/	/	/	/	√	/	Up	Up	Up	Up	Up
TaSTP13-4B	√	Up	Up	Up	Up	Up	Up	√	Up	Up	Up	Up	Up	Up	Up	Up	√	/	Up	Up	Up	Up	Up
TaSTP13-4B.1	√	Down	Down	Down	/	/	/	×									×
TaSTP13-4D	√	Up	Up	Up	Up	Up	Up	√	Up	Up	Up	Up	Up	Up	Up	Up	√	/	Up	Up	Up	Up	Up
TaSTP13-4D.1	√	/	/	Down	/	Down	Down	×									×
TaSTP13-6A	√	Down	Down	Down	Up	Up	/	√	/	/	/	Up	Up	Up	Up	Up	√	Down	Down	Down	/	Up	/
TaSTP13-6B	√	/	/	/	Up	Up	/	√	/	Up	Up	Up	Up	Up	Up	Up	√	Down	Down	Down	Up	/	Up
TaSTP14-5A	√	Down	Down	Down	/	/	Down	×									×
TaSTP14-4B	√	/	/	Down	/	/	/	×									×
TaSTP14-4D	√	/	/	Down	/	/	/	×									×
TaSTP15-2A	√	Up	Up	Up	Up	Up	Up	√	Up	Up	Up	Up	Up	Down	Down	Down	√	Down	Down	Down	Up	/	Up
TaSTP15-2B	√	Down	Down	/	Down	Down	/	×									×
TaSTP16-2B	√	Up	Up	Up	/	Up	Up	√	Down	Down	Down	Down	Down	Down	Down	Down	×
TaSTP17-2A	√	/	/	/	Up	/	Up	×									×
TaSTP17-2B.1	√	Down	Down	Down	/	/	Down	×									×
TaSTP17-2D	√	/	/	Down	/	/	Up	×									×
TaSTP18-2A	√	/	/	/	/	/	/	√	/	Down	Down	Down	Down	Down	Down	Down	×
TaSTP18-2B	√	/	Down	/	/	/	/	×									×
TaSTP18-2D	√	/	/	/	Down	/	/	×									×
TaSTP19-4A	√	Up	Up	Up	Up	Up	Up	√	Up	/	Up	Up	Up	Up	Up	Up	√	/	Up	Up	/	/	Up
TaSTP19-7A	√	Down	Down	/	/	Down	Down	√	Up	/	Up	Up	Up	Up	Up	Down	√	/	Up	Up	Up	/	Up
TaSTP19-7D	√	Down	/	Up	/	Down	Down	√	Up	Up	Up	Up	Up	Up	Up	Up	√	Down	Up	Up	/	Up	Up
TaSTP25-5A	√	Down	/	/	/	/	/	√	Up	Up	Up	Up	Up	Up	Up	Up	×
TaSTP25-5B	√	/	/	/	/	Up	/	√	Up	Up	Up	Up	Up	Up	/	Up	×
TaSTP25-5D	√	Down	/	Down	Up	Up	Up	√	Up	Up	Up	Up	Up	Up	Up	Up	×
TaSTP26-5A	√	Up	Up	Up	Up	Up	Up	√	/	Up	/	/	Up	Up	/	/	√	Up	Up	Up	Up	Up	Up
TaSTP26-5B	√	/	Down	Down	/	/	Down	√	Down	Down	Down	Down	Up	Down	Down	Down	√	/	Down	/	/	/	/
TaSTP26-5D	√	/	Up	Up	Up	Up	Down	√	Down	Up	Down	/	Up	Up	Up	Up	√	/	Up	Down	Up	Up	Down
TaSTP27-1A	√	/	/	/	Up	Up	Up	√	Up	Up	Up	Up	Up	Up	Up	Up	√	Down	Down	Down	/	Up	Up
TaSTP28-1B.1	√	Down	/	/	Up	Up	Up	×									×
TaSTP28-3A	√	Up	Up	Up	/	Up	Up	√	Up	Up	Up	Up	Up	Up	Up	Up	√	/	Up	Up	/	Up	Up
TaSTP28-3B	√	Up	Up	/	Up	Up	Up	√	Up	Up	Up	Up	Up	Up	Up	Up	×
TaSTP28-3D	√	/	Up	Up	Up	Up	/	√	Up	Up	Up	Up	Up	Up	Up	Up	√	Down	Up	Up	/	Up	Up
TaSTP3-2A	√	/	Up	Up	Up	Up	Up	√	Up	Up	Up	Up	/	Up	Up	Up	√	Down	Down	Up	Up	Up	Up
TaSTP3-2B	√	/	Up	Up	Up	Up	Up	√	Up	Up	Up	Up	Up	Up	Up	Up	√	Down	Up	Up	Up	Up	Up
TaSTP3-2D	√	/	Up	Up	Up	Up	Up	√	Up	Up	Up	Up	Up	Up	Up	Up	√	/	/	/	Up	Up	Up
TaSTP3-3A.1	√	/	Up	Up	Down	Up	Up	√	Up	Up	/	Up	Up	Up	Up	Up	×
TaSTP3-3B.1	√	/	/	Down	Up	Up	Up	√	Up	Up	Up	Up	Up	Up	Up	Up	×
TaSTP6-2A	√	/	Up	/	/	Up	Up	√	/	/	Up	Up	Up	Up	/	Up	√	Down	Up	Down	Up	Up	Up
TaSTP6-2B	√	Down	Down	Down	Up	Up	Up	√	/	Down	Up	/	Up	Up	Up	Up	√	Down	Down	Down	Up	Up	Up
TaSTP6-2D	√	Up	Up	Up	/	Up	/	√	Up	Up	/	Up	Up	Up	Up	Up	√	/	/	/	Up	Up	Up
TaSTP7-5A.1	√	/	/	/	/	/	Up	×									×
TaSTP7-5A.2	√	Up	Up	Down	/	/	/	×									×
TaSTP7-5B.1	√	Up	Up	Up	Up	Up	Up	√	Up	Up	Up	Down	Up	/	/	/	×
TaSTP7-5B.2	√	Up	Up	/	Up	Up	Up	√	Down	Down	Down	Down	Up	Down	/	Up	×
TaSTP7-5D.1	√	Up	/	Down	Up	Up	Up	√	Down	Down	Down	Down	Up	Down	Down	Down	×
Note:√:Validation completed;×:Validation not performed;Up:Up-regulated compared to control;Down:Down-regulated compared to control;/:No significant change; "Color:yellow" represents the gene of expression levels detected for the three treatments(chitin treatment,Fusarium graminearum infection,DON treatment)
