# Supplementary material for: Genome-Wide Identification and Expression Profiling of Sugar Transport Protein Response to Fusarium Head Blight in Wheat (Triticum aestivum L.)
Source: Plants (Basel). 2025 Sep 25;14(19):2976. doi: 10.3390/plants14192976 (PMC12526077; doi:10.3390/plants14192976)
Supplement: Supplementary file 1 [file plants-14-02976-s001.zip › Table S14.xlsx]

## Sheet: Table S1
Table S14. The list of primer for RT-qPCR
Gene Name	Primer for RT-qPCR	The sequence of primer
TaSTP10-1A.1	forward primer	ACAGCAGCGAGATCACGTTC
	reverse primer	CTACGACATCAGTATTACAG
TaSTP27-1A	forward primer	GATGACTTGGTCTCTGCTA
	reverse primer	GCCTGTACTTCCTCTTGA
TaSTP28-1B.1	forward primer	TGCCACTCTACTTATCTGA
	reverse primer	GAGACATAGGCTGAACTG
TaSTP6-2A	forward primer	CACCACAGAGAACTCTTC
	reverse primer	GACACTAACAACAACTCAAG
TaSTP6-2B	forward primer	TCTCATCGTCTCCATCTG
	reverse primer	GATTCACAGGCTCTCCAA
TaSTP3-2A	forward primer	TAGATTCCTTCCTTCCTT
	reverse primer	AATGGTGATTGATGGTAC
TaSTP3-2B	forward primer	CCATCGCATAGATTCCTT
	reverse primer	AAGCACATACAGAAGAGAA
TaSTP3-2D	forward primer	CTTAGATGCGTGCTTAGG
	reverse primer	CGTGGTATGAGAACAATGA
TaSTP1-2A	forward primer	CATGAACGTGTCCATCGG
	reverse primer	GTGGCATACTTGAAGCTG
TaSTP1-2D	forward primer	ACCTCAAGTCTTAGATGTTAG
	reverse primer	TCTGTCGCTACTCCTATC
TaSTP15-2A	forward primer	CGATAATGTATAGCGAGTAG
	reverse primer	ACCATCCGTAATAAGTCTA
TaSTP15-2B	forward primer	GGTATATTGTGGTTAGCATA
	reverse primer	TTCATCAGGATAGGTCTC
TaSTP16-2B	forward primer	GTCAAGGATGCCAACCAT
	reverse primer	CGCTTTGCTGAAATAAATTACAC
TaSTP17-2A	forward primer	CCATAAACCAAGGGACAA
	reverse primer	AAGCAAGGATTGAGCATT
TaSTP17-2B.1	forward primer	TCCGCCTATTTCCAAGTCATC
	reverse primer	TGTTCAAGCAGGACATCCC
TaSTP18-2A	forward primer	TTTCGTGCTGTTGTAGTA
	reverse primer	AAGTCTTGATGAGTCCATT
TaSTP18-2B	forward primer	CATAAACTGACGACGTAGGCAC
	reverse primer	CACTGCGGCTCCATATACC
TaSTP18-2D	forward primer	GTGGAAAGATTCGTGTTTC
	reverse primer	GAATGGACGTACTACAACAG
TaSTP17-2D	forward primer	CTTAAACCAAGCGACAAA
	reverse primer	GTACATAATCTACATGCGTAT
TaSTP28-3A	forward primer	TACTGGAAGAGAGTTGTG
	reverse primer	CCATTGAGACCTTATTCG
TaSTP28-3B	forward primer	TACTGGAAGAGAGTTGTG
	reverse primer	GCATAGAAAGAAAGTGGAA
TaSTP28-3D	forward primer	TTCTTCCACTTTCTTTCAG
	reverse primer	TTGCCATCTTGTAATCAG
TaSTP3-3A.1	forward primer	AGCATCAACGTATCGGTGAAC
	reverse primer	GCCACGAAGACGGTCAT
TaSTP3-3B.1	forward primer	GCGAGATCTTCCCACTGGAG
	reverse primer	TTCATGTGGC AGAGCATCGT
TaSTP13-4A	forward primer	CGGTCTTTCTTGTTTAGTATCC
	reverse primer	AGGTAGGCTCGCATTGTC
TaSTP13-4B	forward primer	GGCAGCAGTGTAGAGTATT
	reverse primer	GACAGAGACCAACTTCCAA
TaSTP13-4D	forward primer	CAGTGTAGTGTATTTCGGTGTT
	reverse primer	TAGGCTCGCATTGTCAGA
TaSTP19-4A	forward primer	CTACTTGTCGGAGATGGCG
	reverse primer	CCCACGGTTTGATTTTCTGC
TaSTP6-2D	forward primer	CAACCTGTTCTTCACCTT
	reverse primer	ATGAAGATGGCGAACTTAA
TaSTP19-7A	forward primer	ACCCTCCTCTCTATGTTCCTC
	reverse primer	ATGTCTTGCTCACGCCG
TaSTP14-4B	forward primer	GCCTCTATACACTGCTGAT
	reverse primer	AAGATTTCACTACACAAGAACAT
TaSTP14-4D	forward primer	CACTGGTACTGGAAGAGGTTC
	reverse primer	CGGACAAACGAACACATAGC
TaSTP14-5A	forward primer	GAGTGGCATTCTTCTTCTTCT
	reverse primer	ATAGCAACATCGCAAATTCATC
TaSTP13-4B.1	forward primer	TAGCAGTTAGTGACATTC
	reverse primer	ATCTATTGAGCGAGTTAG
TaSTP13-4D.1	forward primer	ACTGCTTGCTAGTGCTAC
	reverse primer	ATTGATTGGTTGATTCTTGGTA
TaSTP25-5A	forward primer	TCTCGTCTCGCTATGATG
	reverse primer	TGTAGTCGTGTTCAGATAAGA
TaSTP25-5B	forward primer	CGGAAGGTGTAATTGGTG
	reverse primer	ATCATAGCGAGACGAGAG
TaSTP25-5D	forward primer	TGGTGGTGGAGGTCAGAT
	reverse primer	TAGCGATAGCGAGACGAGAG
TaSTP26-5A	forward primer	GTTGCTGGTTGGTTAGAT
	reverse primer	CTACGGTACAAGTTACAGTATA
TaSTP26-5B	forward primer	GTTGGTTAGATCCTGTAAGA
	reverse primer	AACAAGCCTGGTAGAGTA
TaSTP26-5D	forward primer	GAGCGTGCTGACAACAAG
	reverse primer	AGGATCTAACCAACCAACAATG
TaSTP7-5A.1	forward primer	CTTGGATAGCGTGAGTAG
	reverse primer	TTAATAAGATGACCGTATGC
TaSTP7-5B.1	forward primer	GGGCATAAACTCCATCCTCTTC
	reverse primer	GTGGCGATTGAAATGAGTGTG
TaSTP7-5D.1	forward primer	CGAAAGAACTTGGTGAGCCTA
	reverse primer	AGAGATAGAGGATGGAGGTGAAG
TaSTP7-5A.2	forward primer	GCACACCCCTAGCTTGACTT
	reverse primer	GGTGTGAAGAAGGAGAGGGC
TaSTP7-5B.2	forward primer	CTTCGTCTATGTCTTCCT
	reverse primer	ATCTATACTTGCTCCAGAG
TaSTP11-6A	forward primer	CGCAGTCGCAGTCATTCCT
	reverse primer	CCACCCACCAGGCGTAGTA
TaSTP13-6A	forward primer	TTCTTCATGGTCGATACAC
	reverse primer	GGATCTTCTTGAGCACAA
TaSTP13-6B	forward primer	TCGTCCTCTTCTTCCTAC
	reverse primer	CGCCTTCGTCATTCATAA
TaSTP19-7D	forward primer	ATGAAAGGCGACTCCCAT
	reverse primer	TAGAGCGAGGAGGTGAAG
TaACTIN-F	forward primer	CTATGTTCCCGGGTATTGCT
TaACTIN-R	reverse primer	AAGGGAGGCAAGAATCGAC
