# Supplementary material for: Genome-Wide Identification and Expression Profiling of Sugar Transport Protein Response to Fusarium Head Blight in Wheat (Triticum aestivum L.)
Source: Plants (Basel). 2025 Sep 25;14(19):2976. doi: 10.3390/plants14192976 (PMC12526077; doi:10.3390/plants14192976)
Supplement: Supplementary file 1 [file plants-14-02976-s001.zip › Table S4.xlsx]

## Sheet: Sheet1
Table S4.The results of subcellular localization prediction of TaSTP genes
Gene name	Subcellular localization prediction
TaSTP1-2A	Vacular membrane
TaSTP1-2B	Vacular membrane
TaSTP1-2D	Vacular membrane
TaSTP3-2A	Plasma membrane
TaSTP3-2B	Plasma membrane
TaSTP3-2D	Plasma membrane
TaSTP3-3A.1	Plasma membrane
TaSTP3-3B.1	Plasma membrane
TaSTP3-3B.2	Plasma membrane
TaSTP3-3D.1	Plasma membrane
TaSTP3-3D.2	Plasma membrane
TaSTP5-7A	Vacular membrane
TaSTP5-7B	Vacular membrane
TaSTP5-7D	Vacular membrane
TaSTP6-2A	Plasma membrane
TaSTP6-2B	Plasma membrane
TaSTP6-2D	Plasma membrane
TaSTP7-4A	Plasma membrane
TaSTP7-5A.1	Plasma membrane
TaSTP7-5A.2	Plasma membrane
TaSTP7-5B.1	Plasma membrane
TaSTP7-5B.2	Plasma membrane
TaSTP7-5D.1	Plasma membrane
TaSTP7-5D.2	Plasma membrane
TaSTP7-5D.3	Plasma membrane
TaSTP7-5D.4	Plasma membrane
TaSTP8-5A	Vacular membrane
TaSTP8-5B	Vacular membrane
TaSTP8-5D	Vacular membrane
TaSTP9-6A	Plasma membrane
TaSTP9-6B	Plasma membrane
TaSTP9-6D	Plasma membrane
TaSTP10-1A.1	Plasma membrane
TaSTP10-1A.2	Plasma membrane
TaSTP10-1D	Plasma membrane
TaSTP11-6A	Vacular membrane
TaSTP13-4A	Plasma membrane
TaSTP13-4B	Plasma membrane
TaSTP13-4B.1	Plasma membrane
TaSTP13-4B.2	Plasma membrane
TaSTP13-4D	Plasma membrane
TaSTP13-4D.1	Plasma membrane
TaSTP13-6A	Plasma membrane
TaSTP13-6B	Plasma membrane
TaSTP14-4B	Plasma membrane
TaSTP14-4D	Plasma membrane
TaSTP14-5A	Plasma membrane
TaSTP15-2A	Plasma membrane
TaSTP15-2B	Plasma membrane
TaSTP15-2D	Plasma membrane
TaSTP16-2A	Vacular membrane
TaSTP16-2B	Plasma membrane
TaSTP16-2D	Plasma membrane
TaSTP17-2A	Vacular membrane
TaSTP17-2B.1	Vacular membrane
TaSTP17-2B.2	Vacular membrane
TaSTP17-2D	Vacular membrane
TaSTP18-2A	Vacular membrane
TaSTP18-2B	Vacular membrane
TaSTP18-2D	Vacular membrane
TaSTP19-4A	Vacular membrane
TaSTP19-7A	Plasma membrane
TaSTP19-7D	Vacular membrane
TaSTP22-1A	Plasma membrane
TaSTP22-1B	Plasma membrane
TaSTP22-1D	Plasma membrane
TaSTP25-5A	Plasma membrane
TaSTP25-5B	Plasma membrane
TaSTP25-5D	Plasma membrane
TaSTP26-5A	Plasma membrane
TaSTP26-5B	Plasma membrane
TaSTP26-5D	Plasma membrane
TaSTP27-1A	Plasma membrane
TaSTP27-1B	Plasma membrane
TaSTP27-1D	Plasma membrane
TaSTP27-5A.1	Vacular membrane
TaSTP27-5A.2	Plasma membrane
TaSTP28-1B.1	Vacular membrane
TaSTP28-1B.2	Vacular membrane
TaSTP28-3A	Vacular membrane
TaSTP28-3B	Plasma membrane
TaSTP28-3D	Vacular membrane
