# Supplementary material for: Genome-Wide Identification and Expression Profiling of Sugar Transport Protein Response to Fusarium Head Blight in Wheat (Triticum aestivum L.)
Source: Plants (Basel). 2025 Sep 25;14(19):2976. doi: 10.3390/plants14192976 (PMC12526077; doi:10.3390/plants14192976)
Supplement: Supplementary file 1 [file plants-14-02976-s001.zip › Table S5.xlsx]

## Sheet: Sheet1
Table S5. The results of transmembrane helices prediction of TaSTP genes
Gene Name	Length of the protein sequence	Number of predicted transmembrane helices	The expected number of amino acid residues in transmembrane helices	The expected number of amino acids in transmembrane helices within the first 60 amino acids of the protein	The total probability of the N-terminus being on the cytoplasmic side of the membrane
TaSTP1-2A	510	11	246.212	22.2989	0.96967
TaSTP1-2B	510	11	245.488	22.2737	0.97127
TaSTP1-2D	510	11	245.75	22.319	0.97918
TaSTP3-2A	517	11	243.183	22.9031	0.92736
TaSTP3-2B	517	11	244.144	22.9019	0.9317
TaSTP3-2D	517	11	243.183	22.9031	0.92736
TaSTP3-3A.1	508	11	244.28	22.9202	0.98212
TaSTP3-3B.1	508	11	244.974	22.9304	0.98666
TaSTP3-3B.2	514	11	245.107	22.9204	0.98865
TaSTP3-3D.1	514	11	245.11	22.9195	0.98864
TaSTP3-3D.2	508	11	246.98	22.9059	0.9709
TaSTP5-7A	511	12	248.906	22.883	0.93176
TaSTP5-7B	511	12	250.856	22.8862	0.93466
TaSTP5-7D	511	12	250.092	22.8847	0.93303
TaSTP6-2A	526	11	244.375	23.0085	0.88518
TaSTP6-2B	526	11	244.483	23.0223	0.88563
TaSTP6-2D	603	12	255.552	3.92694	0.20557
TaSTP7-4A	514	12	253.29	22.7986	0.49186
TaSTP7-5A.1	520	12	249.109	22.7382	0.44307
TaSTP7-5A.2	528	12	254.711	22.7876	0.38867
TaSTP7-5B.1	513	10	232.156	22.7588	0.59871
TaSTP7-5B.2	528	12	254.7	22.7876	0.38939
TaSTP7-5D.1	520	12	250.183	22.7403	0.47977
TaSTP7-5D.2	528	12	252.293	22.7936	0.46632
TaSTP7-5D.3	514	12	252.058	22.8204	0.58155
TaSTP7-5D.4	504	11	246.849	22.6579	0.83077
TaSTP8-5A	516	11	247.505	22.7509	0.96486
TaSTP8-5B	517	11	248.295	22.766	0.93834
TaSTP8-5D	517	11	247.626	22.7685	0.91818
TaSTP9-6A	523	12	253.697	23.1583	0.48117
TaSTP9-6B	523	11	249.637	23.3766	0.67666
TaSTP9-6D	523	12	248.668	23.4024	0.74166
TaSTP10-1A.1	525	12	257.919	40.2108	0.0475
TaSTP10-1A.2	475	10	217.371	22.2154	0.06157
TaSTP10-1D	524	10	238.333	25.2633	0.41481
TaSTP11-6A	509	12	255.378	23.1336	0.96123
TaSTP13-4A	515	11	258.547	21.9412	0.82336
TaSTP13-4B	514	11	259.409	21.937	0.83427
TaSTP13-4B.1	524	11	253.6	22.55	0.97985
TaSTP13-4B.2	615	11	254.932	21.7592	0.63723
TaSTP13-4D	514	11	259.409	21.937	0.83427
TaSTP13-4D.1	526	11	252.628	22.1131	0.90171
TaSTP13-5A.1	385	8	168.841	22.2225	0.94865
TaSTP13-5A.2	526	11	252.76	22.2197	0.9376
TaSTP13-6A	359	6	144.584	7.9427	0.28869
TaSTP13-6B	525	11	243.776	15.0289	0.31422
TaSTP14-4B	517	10	237.17	22.8184	0.44041
TaSTP14-4D	515	10	236.479	22.6606	0.44373
TaSTP14-5A	515	10	236.657	22.661	0.44293
TaSTP15-2A	514	11	245.19	22.7472	0.98935
TaSTP15-2B	514	11	245.371	22.7414	0.96293
TaSTP15-2D	514	11	246.744	22.7631	0.98419
TaSTP16-2A	515	12	258.565	20.8318	0.98622
TaSTP16-2B	457	11	235.631	25.7364	0.10085
TaSTP16-2D	515	11	245.865	20.8054	0.98333
TaSTP17-2A	507	11	241.411	21.7585	0.8519
TaSTP17-2B.1	541	13	257.781	21.7185	0.78524
TaSTP17-2B.2	507	11	239.612	21.7187	0.78525
TaSTP17-2D	507	11	241.807	22.1175	0.84597
TaSTP18-2A	513	12	253.674	22.4795	0.24264
TaSTP18-2B	513	12	258.209	25.0009	0.1878
TaSTP18-2D	513	12	257.705	22.3802	0.13888
TaSTP19-4A	513	12	255.192	22.8148	0.51589
TaSTP19-7A	514	10	249.264	22.7524	0.90911
TaSTP19-7D	512	12	255.054	23.3257	0.90853
TaSTP22-1A	511	10	242.854	23.0104	0.9994
TaSTP22-1B	511	9	235.217	23.017	0.99908
TaSTP22-1D	511	10	237.988	23.0179	0.99855
TaSTP25-5A	529	12	246.858	22.2402	0.93891
TaSTP25-5B	528	10	243.483	22.2371	0.93085
TaSTP25-5D	529	10	243.544	22.237	0.93071
TaSTP26-5A	521	11	246.243	22.8465	0.89528
TaSTP26-5B	520	11	244.913	22.8821	0.97958
TaSTP26-5D	520	11	245.661	22.8734	0.92216
TaSTP27-1A	510	12	249.28	22.461	0.97877
TaSTP27-1B	521	11	244.743	22.4729	0.98425
TaSTP27-1D	521	12	250.924	22.463	0.98511
TaSTP28-1B.1	504	10	235.852	22.3952	0.95981
TaSTP28-1B.2	504	10	235.852	22.3952	0.95981
TaSTP28-3B	461	10	223.919	22.7118	0.07754
TaSTP28-3D	512	11	243.996	22.2642	0.96692
TaSTP28-3A	510	11	245.853	22.3179	0.87221
