# Supplementary material for: Genome-Wide Identification and Expression Profiling of Sugar Transport Protein Response to Fusarium Head Blight in Wheat (Triticum aestivum L.)
Source: Plants (Basel). 2025 Sep 25;14(19):2976. doi: 10.3390/plants14192976 (PMC12526077; doi:10.3390/plants14192976)
Supplement: Supplementary file 1 [file plants-14-02976-s001.zip › Table S6.xlsx]

## Sheet: Sheet2
Table S6. Chromosomal distribution and physical positions of TaSTP genes in wheat.
Gene Name	Chrom	Start	End
TaSTP1-2A	chr2A	555.16467Mb	555.173473Mb
TaSTP1-2B	chr2B	491.607482Mb	491.613977Mb
TaSTP1-2D	chr2D	410.233714Mb	410.243002Mb
TaSTP3-2A	chr2A	411.875965Mb	411.879387Mb
TaSTP3-2B	chr2B	399.538164Mb	399.541792Mb
TaSTP3-2D	chr2D	325.585838Mb	325.589388Mb
TaSTP3-3A.1	chr3A	707.169279Mb	707.171617Mb
TaSTP3-3B.1	chr3B	777.222817Mb	777.225233Mb
TaSTP3-3B.2	chr3B	777.254579Mb	777.259689Mb
TaSTP3-3D.1	chr3D	575.056005Mb	575.060398Mb
TaSTP3-3D.2	chr3D	575.002412Mb	575.004732Mb
TaSTP5-7A	chr7A	354.032404Mb	354.034263Mb
TaSTP5-7B	chr7B	318.948579Mb	318.950355Mb
TaSTP5-7D	chr7D	311.738151Mb	311.740076Mb
TaSTP6-2A	chr2A	188.152118Mb	188.15478Mb
TaSTP6-2B	chr2B	239.168032Mb	239.17074Mb
TaSTP6-2D	chr2D	168.938559Mb	168.941376Mb
TaSTP7-4A	chr4A	604.03547Mb	604.037398Mb
TaSTP7-5A.1	chr5A	442.681467Mb	442.686584Mb
TaSTP7-5A.2	chr5A	442.855581Mb	442.858571Mb
TaSTP7-5B.1	chr5B	403.751973Mb	403.757455Mb
TaSTP7-5B.2	chr5B	403.975015Mb	403.977634Mb
TaSTP7-5D.1	chr5D	344.212001Mb	344.217151Mb
TaSTP7-5D.2	chr5D	344.499888Mb	344.502725Mb
TaSTP7-5D.3	chr5D	560.588562Mb	560.590651Mb
TaSTP7-5D.4	chr5D	567.077211Mb	567.079231Mb
TaSTP8-5A	chr5A	1.703882Mb	1.707094Mb
TaSTP8-5B	chr5B	1.104112Mb	1.106464Mb
TaSTP8-5D	chr5D	1.887729Mb	1.890428Mb
TaSTP9-6A	chr6A	109.323309Mb	109.325334Mb
TaSTP9-6B	chr6B	173.021946Mb	173.024026Mb
TaSTP9-6D	chr6D	109.986135Mb	109.988284Mb
TaSTP10-1A.1	chr1A	49.761051Mb	49.76688Mb
TaSTP10-1A.2	chr1A	49.761051Mb	49.76688Mb
TaSTP10-1D	chr1D	50.549085Mb	50.55222Mb
TaSTP11-6A	chr6A	440.741623Mb	440.744255Mb
TaSTP13-4A	chr4A	63.554538Mb	63.560721Mb
TaSTP13-4B	chr4B	504.115473Mb	504.120941Mb
TaSTP13-4B.1	chr4B	656.987455Mb	656.992329Mb
TaSTP13-4B.2	chr4B	656.987455Mb	656.992329Mb
TaSTP13-4D	chr4D	405.670627Mb	405.675401Mb
TaSTP13-4D.1	chr4D	509.759568Mb	509.76466Mb
TaSTP13-6A	chr6A	587.453086Mb	587.455704Mb
TaSTP13-6B	chr6B	667.893277Mb	667.898001Mb
TaSTP14-4B	chr4B	638.990395Mb	638.992417Mb
TaSTP14-4D	chr4D	498.085335Mb	498.087327Mb
TaSTP14-5A	chr5A	680.381636Mb	680.383767Mb
TaSTP15-2A	chr2A	555.547451Mb	555.552313Mb
TaSTP15-2B	chr2B	491.687624Mb	491.691967Mb
TaSTP15-2D	chr2D	410.5904Mb	410.595076Mb
TaSTP16-2A	chr2A	555.811406Mb	555.815987Mb
TaSTP16-2B	chr2B	491.802371Mb	491.808169Mb
TaSTP16-2D	chr2D	410.602915Mb	410.608123Mb
TaSTP17-2A	chr2A	555.833034Mb	555.836981Mb
TaSTP17-2B.1	chr2B	491.823168Mb	491.827765Mb
TaSTP17-2B.2	chr2B	491.823170Mb	491.827765Mb
TaSTP17-2D	chr2D	410.619804Mb	410.623849Mb
TaSTP18-2A	chr2A	557.586489Mb	557.591386Mb
TaSTP18-2B	chr2B	492.737852Mb	492.742667Mb
TaSTP18-2D	chr2D	411.839903Mb	411.844509Mb
TaSTP19-4A	chr4A	663.837705Mb	663.839246Mb
TaSTP19-7A	chr7A	52.768862Mb	52.770627Mb
TaSTP19-7D	chr7D	48.9393Mb	48.940838Mb
TaSTP22-1A	chr1A	532.470527Mb	532.472512Mb
TaSTP22-1B	chr1B	590.887543Mb	590.889555Mb
TaSTP22-1D	chr1D	434.72266Mb	434.72462Mb
TaSTP25-5A	chr5A	158.141307Mb	158.144746Mb
TaSTP25-5B	chr5B	331.499081Mb	331.502356Mb
TaSTP25-5D	chr5D	291.832362Mb	291.835556Mb
TaSTP26-5A	chr5A	442.468845Mb	442.473021Mb
TaSTP26-5B	chr5B	403.546993Mb	403.550907Mb
TaSTP26-5D	chr5D	344.047411Mb	344.051499Mb
TaSTP27-1A	chr1A	389.774219Mb	389.777185Mb
TaSTP27-1B	chr1B	424.604344Mb	424.608787Mb
TaSTP27-1D	chr1D	310.953903Mb	310.9604Mb
TaSTP27-5A.1	chr5A	700.803535Mb	700.807505Mb
TaSTP27-5A.2	chr5A	700.803535Mb	700.807505Mb
TaSTP28-1B.1	chr1B	678.742644Mb	678.750106Mb
TaSTP28-1B.2	chr1B	678.748148Mb	678.750106Mb
TaSTP28-3A	chr3A	66.721722Mb	66.723533Mb
TaSTP28-3B	chr3B	101.965183Mb	101.966776Mb
TaSTP28-3D	chr3D	57.307319Mb	57.309682Mb
