# Supplementary material for: Genome-Wide Identification and Expression Profiling of Sugar Transport Protein Response to Fusarium Head Blight in Wheat (Triticum aestivum L.)
Source: Plants (Basel). 2025 Sep 25;14(19):2976. doi: 10.3390/plants14192976 (PMC12526077; doi:10.3390/plants14192976)
Supplement: Supplementary file 1 [file plants-14-02976-s001.zip › Table S7.xlsx]

## Sheet: Sheet1
Table S7. The PSSs (%) for the Fielder and Yangmai 158 tested in 2024 and 2025 field experiments
Years	cultivars	PSS(%)																Mean of PSSs(%)	T.Test	Mean of PSSs in Fielder over two experiments	Mean of PSSs in Yangmai 158 over two experiments
2024	Fielder	60	78.9	84.2	71.4286	61.1111	87.5	63.1579	50	26.3	26.3	61.1111	66.6667	55	50	75	61.1117	61.1117		61.4298	30.6822
	Yangmai158	35	28.5714	22.2222	22.2222	26.3158	35	20	20	27.7778	33.3333	30	50	44.4444	35	27.8	30.5125	30.5125	1.30725e-06
2025	Fielder	60	45	78.9474	31.25	60	41.1765	84.2105	78.9474	27.7778	84.2105	44.4	60	71.4	87.5	71.4	61.748	61.748
	Yangmai158	20	25	40	50	25	33.3333	22.2222	27.7778	33.3333	25	20	25	22.2222	55	38.8889	30.8519	30.8519	4.66169e-06
Note: PSS is an abbreviation for percentage of symptomatic spikelets
