# Supplementary material for: Genome-Wide Identification and Expression Profiling of Sugar Transport Protein Response to Fusarium Head Blight in Wheat (Triticum aestivum L.)
Source: Plants (Basel). 2025 Sep 25;14(19):2976. doi: 10.3390/plants14192976 (PMC12526077; doi:10.3390/plants14192976)
Supplement: Supplementary file 1 [file plants-14-02976-s001.zip › Table S8.xlsx]

## Sheet: Sheet1
Table S8. List of TaSTP genes by chitin treatment using RT-qPCR.
Gene Name
TaSTP10-1A.1
TaSTP11-6A
TaSTP1-2A
TaSTP1-2D
TaSTP13-4A
TaSTP13-4B
TaSTP13-4B.1
TaSTP13-4D
TaSTP13-4D.1
TaSTP13-6A
TaSTP13-6B
TaSTP14-5A
TaSTP14-4B
TaSTP14-4D
TaSTP15-2A
TaSTP15-2B
TaSTP16-2B
TaSTP17-2A
TaSTP17-2B.1
TaSTP17-2D
TaSTP18-2A
TaSTP18-2B
TaSTP18-2D
TaSTP19-4A
TaSTP19-7A
TaSTP19-7D
TaSTP25-5A
TaSTP25-5B
TaSTP25-5D
TaSTP26-5A
TaSTP26-5B
TaSTP26-5D
TaSTP27-1A
TaSTP28-1B.1
TaSTP28-3A
TaSTP28-3B
TaSTP28-3D
TaSTP3-2A
TaSTP3-2B
TaSTP3-2D
TaSTP3-3A.1
TaSTP3-3B.1
TaSTP6-2A
TaSTP6-2B
TaSTP6-2D
TaSTP7-5A.1
TaSTP7-5A.2
TaSTP7-5B.1
TaSTP7-5B.2
TaSTP7-5D.1
