# Supplementary material for: Genome-Wide Identification and Expression Profiling of Sugar Transport Protein Response to Fusarium Head Blight in Wheat (Triticum aestivum L.)
Source: Plants (Basel). 2025 Sep 25;14(19):2976. doi: 10.3390/plants14192976 (PMC12526077; doi:10.3390/plants14192976)
Supplement: Supplementary file 1 [file plants-14-02976-s001.zip › Table S9.xlsx]

## Sheet: RAW DATA
Target Name	Sample Name	CT	Cq Std. Dev	CT(Actin)	CT(Actin) mean	△ct		△ct mean				2^-△△ct mean	2^-△△ct Std.Dev	T.Test
TaSTP10-1A.1	Fi-0	31.4142		17.1359	17.034	14.3802	21324.3			15811.3	1.34868
TaSTP10-1A.1	Fi-0	30.6872	0.409234	17.0957	17.034	13.6532	12883.2	13.9082	-13.9082	15811.3	0.814815	1	0.302161	0.5
TaSTP10-1A.1	Fi-0	30.7251		16.8704	17.034	13.6911	13226.2			15811.3	0.836505
TaSTP10-1A.1	Fi-5min	31.8457		17.4479	17.2989	14.5468		-13.9082	0.638574	-0.638574	0.642348
TaSTP10-1A.1	Fi-5min	32.4947	0.541154	17.3238	17.2989	15.1958		-13.9082	1.28763	-1.28763	0.409623	0.638228	0.226573	0.0889985
TaSTP10-1A.1	Fi-5min	31.4201		17.1249	17.2989	14.1212		-13.9082	0.213047	-0.213047	0.862713
TaSTP10-1A.1	Fi-15min	31.4247		17.5552	17.7085	13.7162		-13.9082	-0.191988	0.191988	1.14234
TaSTP10-1A.1	Fi-15min	30.4864	0.487849	17.7577	17.7085	12.7778		-13.9082	-1.13035	1.13035	2.18912	1.72936	0.534869	0.0636825
TaSTP10-1A.1	Fi-15min	30.724		17.8128	17.7085	13.0155		-13.9082	-0.892674	0.892674	1.85661
TaSTP10-1A.1	Fi-30min	31.5441		17.8049	17.7526	13.7916		-13.9082	-0.116605	0.116605	1.08418
TaSTP10-1A.1	Fi-30min	30.8651	0.345445	17.7853	17.7526	13.1125		-13.9082	-0.795657	0.795657	1.73587	1.36365	0.335599	0.118144
TaSTP10-1A.1	Fi-30min	31.3149		17.6675	17.7526	13.5623		-13.9082	-0.345842	0.345842	1.27089
TaSTP10-1A.1	Y158-0	31.3383		16.8455	16.8705	14.4678		-13.9082	0.559633	-0.559633	0.678475
TaSTP10-1A.1	Y158-0	31.6026	0.191667	16.9099	16.8705	14.7321		-13.9082	0.823927	-0.823927	0.564902	0.589141	0.0800174	0.0674453
TaSTP10-1A.1	Y158-0	31.7109		16.8561	16.8705	14.8404		-13.9082	0.932238	-0.932238	0.524045
TaSTP10-1A.1	Y158-5min	31.5063		16.8464	16.9147	14.5916		-13.9082	0.683461	-0.683461	0.62267
TaSTP10-1A.1	Y158-5min	30.9043	0.348779	17.0394	16.9147	13.9896		-13.9082	0.0813912	-0.0813912	0.945146	0.729581	0.186687	0.135284
TaSTP10-1A.1	Y158-5min	31.5104		16.8583	16.9147	14.5957		-13.9082	0.687506	-0.687506	0.620926
TaSTP10-1A.1	Y158-15min	Undetermined		17.4443	17.4234	/		-13.9082	/	/	/
TaSTP10-1A.1	Y158-15min	32.1654	0.374046	17.428	17.4234	14.7419		-13.9082	0.833752	-0.833752	0.561068	0.685319	0.175718	0.11905
TaSTP10-1A.1	Y158-15min	31.6364		17.398	17.4234	14.2129		-13.9082	0.304772	-0.304772	0.80957
TaSTP10-1A.1	Y158-30min	31.9807		17.1908	17.3866	14.5941		-13.9082	0.68591	-0.68591	0.621614
TaSTP10-1A.1	Y158-30min	32.4876	0.358424	17.555	17.3866	15.101		-13.9082	1.1928	-1.1928	0.437454	0.529534	0.130221	0.0511822
TaSTP10-1A.1	Y158-30min	Undetermined		17.4141	17.3866	/		-13.9082	/	/	/
TaSTP27-1A	Fi-0	23.6518		16.4967	16.2626	7.38916	167.632			207.51	0.807827
TaSTP27-1A	Fi-0	23.9496	0.285027	16.1496	16.2626	7.68698	206.068	7.67838	-7.67838	207.51	0.993051	1	0.19574	0.5
TaSTP27-1A	Fi-0	24.2216		16.1415	16.2626	7.95902	248.83			207.51	1.19912
TaSTP27-1A	Fi-5min	24.564		16.6365	16.524	8.04		-7.67838	0.361618	-0.361618	0.778291
TaSTP27-1A	Fi-5min	24.7663	0.418651	16.4943	16.524	8.2423		-7.67838	0.563917	-0.563917	0.676463	0.878821	0.267204	0.281828
TaSTP27-1A	Fi-5min	23.9615		16.4413	16.524	7.43751		-7.67838	-0.240874	0.240874	1.18171
TaSTP27-1A	Fi-15min	24.6073		16.2864	16.5014	8.10589		-7.67838	0.427503	-0.427503	0.743547
TaSTP27-1A	Fi-15min	24.5673	0.0200761	16.6853	16.5014	8.06584		-7.67838	0.387453	-0.387453	0.764478	0.753557	0.0104949	0.080308
TaSTP27-1A	Fi-15min	24.5898		16.5326	16.5014	8.08834		-7.67838	0.409955	-0.409955	0.752647
TaSTP27-1A	Fi-30min	24.5541		16.8933	16.7652	7.78899		-7.67838	0.110605	-0.110605	0.9262
TaSTP27-1A	Fi-30min	25.3385	0.392369	16.4267	16.7652	8.57334		-7.67838	0.894959	-0.894959	0.537763	0.71979	0.195363	0.0770603
TaSTP27-1A	Fi-30min	24.9676		16.9755	16.7652	8.20245		-7.67838	0.524069	-0.524069	0.695408
TaSTP27-1A	Y158-0	28.9357		15.4771	15.4793	13.4564		-7.67838	5.77803	-5.77803	0.0182238
TaSTP27-1A	Y158-0	28.9258	0.123396	15.4401	15.4793	13.4465		-7.67838	5.76813	-5.76813	0.0183493	0.0174478	0.00145406	0.00648421
TaSTP27-1A	Y158-0	29.1443		15.5206	15.4793	13.665		-7.67838	5.98664	-5.98664	0.0157704
TaSTP27-1A	Y158-5min	27.6903		15.8758	16.1033	11.5871		-7.67838	3.90871	-3.90871	0.0665827
TaSTP27-1A	Y158-5min	28.0791	0.299881	16.1916	16.1033	11.9758		-7.67838	4.29744	-4.29744	0.0508559	0.0538918	0.0114782	0.00686605
TaSTP27-1A	Y158-5min	28.2803		16.2423	16.1033	12.177		-7.67838	4.49861	-4.49861	0.0442367
TaSTP27-1A	Y158-15min	27.1856		15.9708	16.4477	10.7379		-7.67838	3.05948	-3.05948	0.119951
TaSTP27-1A	Y158-15min	27.586	0.376557	17.0243	16.4477	11.1383		-7.67838	3.45992	-3.45992	0.0908784	0.0940082	0.0245283	0.00705369
TaSTP27-1A	Y158-15min	27.9382		16.3481	16.4477	11.4905		-7.67838	3.81208	-3.81208	0.0711951
TaSTP27-1A	Y158-30min	28.2203		17.3788	16.9193	11.301		-7.67838	3.62262	-3.62262	0.0811864
TaSTP27-1A	Y158-30min	28.5525	0.227992	17.0561	16.9193	11.6332		-7.67838	3.9548	-3.9548	0.064489	0.0685538	0.0111694	0.00708701
TaSTP27-1A	Y158-30min	28.6569		16.323	16.9193	11.7376		-7.67838	4.05923	-4.05923	0.059986
TaSTP28-1B.1	Fi-0	28.7126		18.5456	18.5821	10.1306	1121.01			1083.04	1.03505
TaSTP28-1B.1	Fi-0	28.8806	0.274031	18.7442	18.5821	10.2985	1259.4	10.0639	-10.0639	1083.04	1.16284	1	0.182899	0.5
TaSTP28-1B.1	Fi-0	28.3448		18.4564	18.5821	9.76275	868.72			1083.04	0.802111
TaSTP28-1B.1	Fi-5min	27.7952		17.5338	17.5766	10.2186		-10.0639	0.154609	-0.154609	0.898376
TaSTP28-1B.1	Fi-5min	27.9433	0.0868616	17.7207	17.5766	10.3667		-10.0639	0.302765	-0.302765	0.810697	0.870082	0.0514478	0.171794
TaSTP28-1B.1	Fi-5min	27.7907		17.4754	17.5766	10.2141		-10.0639	0.150124	-0.150124	0.901173
TaSTP28-1B.1	Fi-15min	27.6494		17.7955	17.6819	9.96751		-10.0639	-0.0964422	0.0964422	1.06913
TaSTP28-1B.1	Fi-15min	27.6294	0.539054	17.4919	17.6819	9.94746		-10.0639	-0.116494	0.116494	1.0841	0.905638	0.296235	0.333893
TaSTP28-1B.1	Fi-15min	28.5729		17.7584	17.6819	10.891		-10.0639	0.82704	-0.82704	0.563684
TaSTP28-1B.1	Fi-30min	28.4419		17.7421	17.7498	10.6921		-10.0639	0.628169	-0.628169	0.646997
TaSTP28-1B.1	Fi-30min	28.35	0.0473571	17.8356	17.7498	10.6002		-10.0639	0.536252	-0.536252	0.68956	0.665133	0.021968	0.0423273
TaSTP28-1B.1	Fi-30min	28.4158		17.6718	17.7498	10.6659		-10.0639	0.601998	-0.601998	0.658841
TaSTP28-1B.1	Y158-0	28.068		16.4692	16.5552	11.5128		-10.0639	1.44889	-1.44889	0.366304
TaSTP28-1B.1	Y158-0	28.494	0.2134	16.5998	16.5552	11.9388		-10.0639	1.87487	-1.87487	0.272651	0.320005	0.0468356	0.00909088
TaSTP28-1B.1	Y158-0	28.2582		16.5965	16.5552	11.703		-10.0639	1.63908	-1.63908	0.321061
TaSTP28-1B.1	Y158-5min	28.2109		17.9241	17.6466	10.5643		-10.0639	0.500354	-0.500354	0.706933
TaSTP28-1B.1	Y158-5min	28.3946	0.098082	17.5013	17.6466	10.748		-10.0639	0.684019	-0.684019	0.622429	0.655274	0.0452848	0.0373603
TaSTP28-1B.1	Y158-5min	28.3624		17.5143	17.6466	10.7158		-10.0639	0.651858	-0.651858	0.63646
TaSTP28-1B.1	Y158-15min	28.4723		17.3785	17.3672	11.1051		-10.0639	1.04111	-1.04111	0.485955
TaSTP28-1B.1	Y158-15min	28.117	0.235758	17.4212	17.3672	10.7498		-10.0639	0.685887	-0.685887	0.621623	0.58988	0.0922449	0.0206787
TaSTP28-1B.1	Y158-15min	28.0261		17.3019	17.3672	10.6589		-10.0639	0.594964	-0.594964	0.662061
TaSTP28-1B.1	Y158-30min	28.7827		17.701	17.676	11.1067		-10.0639	1.04272	-1.04272	0.48541
TaSTP28-1B.1	Y158-30min	28.826	0.124405	17.5679	17.676	11.15		-10.0639	1.08602	-1.08602	0.47106	0.456416	0.0384662	0.0155987
TaSTP28-1B.1	Y158-30min	29.0165		17.7591	17.676	11.3405		-10.0639	1.27656	-1.27656	0.412779
TaSTP6-2A	Fi-0	29.5081		17.1359	17.034	12.4741	5689.59			5021.41	1.13307
TaSTP6-2A	Fi-0	29.4526	0.299833	17.0957	17.034	12.4186	5474.68	12.274	-12.274	5021.41	1.09027	1	0.194594	0.5
TaSTP6-2A	Fi-0	28.9632		16.8704	17.034	11.9292	3899.95			5021.41	0.776665
TaSTP6-2A	Fi-5min	29.1555		17.4479	17.2989	11.8566		-12.274	-0.417338	0.417338	1.33546
TaSTP6-2A	Fi-5min	29.1708	0.325085	17.3238	17.2989	11.8719		-12.274	-0.402105	0.402105	1.32143	1.53977	0.366089	0.0540363
TaSTP6-2A	Fi-5min	28.6002		17.1249	17.2989	11.3013		-12.274	-0.972631	0.972631	1.96242
TaSTP6-2A	Fi-15min	28.8069		17.5552	17.7085	11.0984		-12.274	-1.17556	1.17556	2.25881
TaSTP6-2A	Fi-15min	28.5959	0.144508	17.7577	17.7085	10.8873		-12.274	-1.38666	1.38666	2.61473	2.53651	0.248023	0.000684498
TaSTP6-2A	Fi-15min	28.5304		17.8128	17.7085	10.8219		-12.274	-1.45207	1.45207	2.736
TaSTP6-2A	Fi-30min	30.0711		17.8049	17.7526	12.3185		-12.274	0.0445171	-0.0445171	0.969614
TaSTP6-2A	Fi-30min	29.7931	0.343595	17.7853	17.7526	12.0405		-12.274	-0.233437	0.233437	1.17563	1.23407	0.298	0.163827
TaSTP6-2A	Fi-30min	29.3878		17.6675	17.7526	11.6352		-12.274	-0.638729	0.638729	1.55696
TaSTP6-2A	Y158-0	28.5877		16.8455	16.8705	11.7173		-12.274	-0.556712	0.556712	1.47091
TaSTP6-2A	Y158-0	29.1885	0.341886	16.9099	16.8705	12.318		-12.274	0.0440301	-0.0440301	0.969942	1.298	0.284242	0.108701
TaSTP6-2A	Y158-0	28.6053		16.8561	16.8705	11.7348		-12.274	-0.539164	0.539164	1.45313
TaSTP6-2A	Y158-5min	28.5149		16.8464	16.9147	11.6002		-12.274	-0.673747	0.673747	1.59521
TaSTP6-2A	Y158-5min	29.0348	0.261548	17.0394	16.9147	12.1201		-12.274	-0.153917	0.153917	1.11259	1.33138	0.244443	0.071831
TaSTP6-2A	Y158-5min	28.8254		16.8583	16.9147	11.9107		-12.274	-0.363292	0.363292	1.28636
TaSTP6-2A	Y158-15min	28.3365		17.4443	17.4234	10.913		-12.274	-1.36095	1.36095	2.56854
TaSTP6-2A	Y158-15min	28.525	0.0995093	17.428	17.4234	11.1016		-12.274	-1.17237	1.17237	2.25381	2.44067	0.165451	0.00034849
TaSTP6-2A	Y158-15min	28.3757		17.398	17.4234	10.9522		-12.274	-1.32173	1.32173	2.49966
TaSTP6-2A	Y158-30min	27.5467		17.1908	17.3866	10.1601		-12.274	-2.11388	2.11388	4.32853
TaSTP6-2A	Y158-30min	27.6303	0.112986	17.555	17.3866	10.2437		-12.274	-2.0303	2.0303	4.0849	4.39439	0.347137	0.000260308
TaSTP6-2A	Y158-30min	27.4067		17.4141	17.3866	10.0201		-12.274	-2.25391	2.25391	4.76974
TaSTP6-2B	Fi-0	27.7188		18.5456	18.5821	9.13671	562.889			611.041	0.921197
TaSTP6-2B	Fi-0	28.0903	0.231884	18.7442	18.5821	9.50827	728.238	9.24237	-9.24237	611.041	1.1918	1	0.166981	0.5
TaSTP6-2B	Fi-0	27.6642		18.4564	18.5821	9.08214	541.995			611.041	0.887003
TaSTP6-2B	Fi-5min	27.5773		17.5338	17.5766	10.0007		-9.24237	0.758368	-0.758368	0.591165
TaSTP6-2B	Fi-5min	27.6553	0.0778488	17.7207	17.5766	10.0787		-9.24237	0.836338	-0.836338	0.560063	0.560638	0.0302427	0.0205608
TaSTP6-2B	Fi-5min	27.733		17.4754	17.5766	10.1564		-9.24237	0.914066	-0.914066	0.530687
TaSTP6-2B	Fi-15min	28.4866		17.7955	17.6819	10.8046		-9.24237	1.56227	-1.56227	0.338619
TaSTP6-2B	Fi-15min	28.4624	0.199723	17.4919	17.6819	10.7805		-9.24237	1.5381	-1.5381	0.344339	0.372254	0.0533805	0.00783808
TaSTP6-2B	Fi-15min	28.1292		17.7584	17.6819	10.4473		-9.24237	1.20489	-1.20489	0.433804
TaSTP6-2B	Fi-30min	28.6229		17.7421	17.7498	10.873		-9.24237	1.63067	-1.63067	0.322937
TaSTP6-2B	Fi-30min	28.8621	0.196176	17.8356	17.7498	11.1123		-9.24237	1.86992	-1.86992	0.273589	0.318256	0.0425209	0.00743764
TaSTP6-2B	Fi-30min	28.4732		17.6718	17.7498	10.7234		-9.24237	1.48099	-1.48099	0.358243
TaSTP6-2B	Y158-0	27.8981		16.4692	16.5552	11.3429		-9.24237	2.10057	-2.10057	0.233167
TaSTP6-2B	Y158-0	28.259	0.185708	16.5998	16.5552	11.7038		-9.24237	2.46148	-2.46148	0.18156	0.203309	0.0267417	0.00632706
TaSTP6-2B	Y158-0	28.1545		16.5965	16.5552	11.5993		-9.24237	2.35698	-2.35698	0.1952
TaSTP6-2B	Y158-5min	27.3444		17.9241	17.6466	9.69786		-9.24237	0.455487	-0.455487	0.729264
TaSTP6-2B	Y158-5min	27.7252	0.201306	17.5013	17.6466	10.0787		-9.24237	0.836285	-0.836285	0.560084	0.626738	0.0901142	0.0203513
TaSTP6-2B	Y158-5min	27.6481		17.5143	17.6466	10.0015		-9.24237	0.759096	-0.759096	0.590866
TaSTP6-2B	Y158-15min	26.334		17.3785	17.3672	8.96683		-9.24237	-0.275541	0.275541	1.21045
TaSTP6-2B	Y158-15min	26.7867	0.253804	17.4212	17.3672	9.41951		-9.24237	0.177145	-0.177145	0.884451	1.09418	0.181985	0.27266
TaSTP6-2B	Y158-15min	26.3615		17.3019	17.3672	8.99429		-9.24237	-0.248083	0.248083	1.18763
TaSTP6-2B	Y158-30min	26.7065		17.701	17.676	9.03045		-9.24237	-0.211924	0.211924	1.15823
TaSTP6-2B	Y158-30min	26.7877	0.0837648	17.5679	17.676	9.11173		-9.24237	-0.130637	0.130637	1.09478	1.16086	0.0674299	0.115861
TaSTP6-2B	Y158-30min	26.6202		17.7591	17.676	8.94423		-9.24237	-0.298143	0.298143	1.22956
TaSTP3-2A	Fi-0	34.0607		18.5456	18.5821	15.4787	45660.4			44647.7	1.02268
TaSTP3-2A	Fi-0	34.2994	0.327076	18.7442	18.5821	15.7173	53873.6	15.4221	-15.4221	44647.7	1.20664	1	0.218862	0.5
TaSTP3-2A	Fi-0	33.6526		18.4564	18.5821	15.0705	34409.1			44647.7	0.77068
TaSTP3-2A	Fi-5min	33.1144		17.5338	17.5766	15.5378		-15.4221	0.115632	-0.115632	0.922978
TaSTP3-2A	Fi-5min	33.2197	0.127648	17.7207	17.5766	15.6431		-15.4221	0.220981	-0.220981	0.857982	0.851635	0.0747191	0.181602
TaSTP3-2A	Fi-5min	33.3685		17.4754	17.5766	15.7918		-15.4221	0.369698	-0.369698	0.773945
TaSTP3-2A	Fi-15min	32.5216		17.7955	17.6819	14.8396		-15.4221	-0.582518	0.582518	1.49746
TaSTP3-2A	Fi-15min	32.149	0.215233	17.4919	17.6819	14.4671		-15.4221	-0.955072	0.955072	1.93868	1.79182	0.254923	0.00789021
TaSTP3-2A	Fi-15min	32.1485		17.7584	17.6819	14.4666		-15.4221	-0.955553	0.955553	1.93932
TaSTP3-2A	Fi-30min	31.6983		17.7421	17.7498	13.9485		-15.4221	-1.47364	1.47364	2.77722
TaSTP3-2A	Fi-30min	30.7463	0.508129	17.8356	17.7498	12.9965		-15.4221	-2.4257	2.4257	5.37289	3.7569	1.40998	0.0369636
TaSTP3-2A	Fi-30min	31.5302		17.6718	17.7498	13.7803		-15.4221	-1.64181	1.64181	3.12058
TaSTP3-2A	Y158-0	32.0813		16.4692	16.5552	15.5261		-15.4221	0.103986	-0.103986	0.930459
TaSTP3-2A	Y158-0	31.9345	0.195296	16.5998	16.5552	15.3793		-15.4221	-0.0428161	0.0428161	1.03012	0.916137	0.12178	0.300534
TaSTP3-2A	Y158-0	32.3214		16.5965	16.5552	15.7662		-15.4221	0.344046	-0.344046	0.787829
TaSTP3-2A	Y158-5min	32.6272		17.9241	17.6466	14.9806		-15.4221	-0.441513	0.441513	1.35803
TaSTP3-2A	Y158-5min	32.5968	0.0797287	17.5013	17.6466	14.9502		-15.4221	-0.471921	0.471921	1.38695	1.41754	0.0793484	0.0334515
TaSTP3-2A	Y158-5min	32.4765		17.5143	17.6466	14.8299		-15.4221	-0.592277	0.592277	1.50762
TaSTP3-2A	Y158-15min	32.3118		17.3785	17.3672	14.9446		-15.4221	-0.477503	0.477503	1.39233
TaSTP3-2A	Y158-15min	31.8335	0.239804	17.4212	17.3672	14.4663		-15.4221	-0.955864	0.955864	1.93974	1.64724	0.275634	0.0179016
TaSTP3-2A	Y158-15min	32.1026		17.3019	17.3672	14.7354		-15.4221	-0.686754	0.686754	1.60966
TaSTP3-2A	Y158-30min	31.3955		17.701	17.676	13.7194		-15.4221	-1.70271	1.70271	3.25512
TaSTP3-2A	Y158-30min	31.7527	0.179803	17.5679	17.676	14.0766		-15.4221	-1.34551	1.34551	2.5412	2.91499	0.358149	0.00146809
TaSTP3-2A	Y158-30min	31.5381		17.7591	17.676	13.8621		-15.4221	-1.56006	1.56006	2.94866
TaSTP3-2B	Fi-0	23.5799		18.5456	18.5821	4.9978	31.9512			33.2627	0.960571
TaSTP3-2B	Fi-0	23.8397	0.190446	18.7442	18.5821	5.25765	38.257	5.04733	-5.04733	33.2627	1.15015	1	0.134828	0.5
TaSTP3-2B	Fi-0	23.4686		18.4564	18.5821	4.88655	29.58			33.2627	0.889282
TaSTP3-2B	Fi-5min	22.6438		17.5338	17.5766	5.06722		-5.04733	0.0198872	-0.0198872	0.98631
TaSTP3-2B	Fi-5min	22.4462	0.15361	17.7207	17.5766	4.8696		-5.04733	-0.177731	0.177731	1.1311	1.11128	0.116326	0.170602
TaSTP3-2B	Fi-5min	22.3413		17.4754	17.5766	4.7647		-5.04733	-0.282632	0.282632	1.21641
TaSTP3-2B	Fi-15min	21.3934		17.7955	17.6819	3.71146		-5.04733	-1.33587	1.33587	2.52428
TaSTP3-2B	Fi-15min	21.9363	0.347001	17.4919	17.6819	4.25439		-5.04733	-0.792946	0.792946	1.73261	1.95674	0.49511	0.0349493
TaSTP3-2B	Fi-15min	22.0392		17.7584	17.6819	4.35729		-5.04733	-0.690039	0.690039	1.61333
TaSTP3-2B	Fi-30min	21.3274		17.7421	17.7498	3.57755		-5.04733	-1.46978	1.46978	2.76979
TaSTP3-2B	Fi-30min	21.375	0.0514343	17.8356	17.7498	3.62515		-5.04733	-1.42218	1.42218	2.6799	2.77583	0.0990762	4.74315e-05
TaSTP3-2B	Fi-30min	21.2722		17.6718	17.7498	3.52238		-5.04733	-1.52496	1.52496	2.87778
TaSTP3-2B	Y158-0	21.8829		16.4692	16.5552	5.32775		-5.04733	0.280418	-0.280418	0.823353
TaSTP3-2B	Y158-0	22.1994	0.189383	16.5998	16.5552	5.64418		-5.04733	0.596852	-0.596852	0.661195	0.773529	0.0974903	0.0421316
TaSTP3-2B	Y158-0	21.8609		16.5965	16.5552	5.30569		-5.04733	0.258358	-0.258358	0.836039
TaSTP3-2B	Y158-5min	22.5726		17.9241	17.6466	4.92601		-5.04733	-0.12132	0.12132	1.08773
TaSTP3-2B	Y158-5min	22.7656	0.11326	17.5013	17.6466	5.11901		-5.04733	0.0716768	-0.0716768	0.951531	0.99557	0.079839	0.481899
TaSTP3-2B	Y158-5min	22.7718		17.5143	17.6466	5.12521		-5.04733	0.0778816	-0.0778816	0.947448
TaSTP3-2B	Y158-15min	21.6648		17.3785	17.3672	4.29762		-5.04733	-0.749717	0.749717	1.68146
TaSTP3-2B	Y158-15min	21.4334	0.15449	17.4212	17.3672	4.06622		-5.04733	-0.981115	0.981115	1.97399	1.75554	0.192426	0.00350526
TaSTP3-2B	Y158-15min	21.7264		17.3019	17.3672	4.35924		-5.04733	-0.688094	0.688094	1.61115
TaSTP3-2B	Y158-30min	21.2164		17.701	17.676	3.54041		-5.04733	-1.50693	1.50693	2.84204
TaSTP3-2B	Y158-30min	21.4856	0.136014	17.5679	17.676	3.80959		-5.04733	-1.23774	1.23774	2.35829	2.57633	0.245373	0.00098799
TaSTP3-2B	Y158-30min	21.385		17.7591	17.676	3.70897		-5.04733	-1.33836	1.33836	2.52865
TaSTP3-2D	Fi-0	24.2839		17.5955	17.5217	6.76225	108.552			93.9972	1.15485
TaSTP3-2D	Fi-0	23.8015	0.243687	17.6691	17.5217	6.27983	77.6991	6.54104	-6.54104	93.9972	0.826611	1	0.164902	0.5
TaSTP3-2D	Fi-0	24.1027		17.3004	17.5217	6.58105	95.74			93.9972	1.01854
TaSTP3-2D	Fi-5min	24.2096		17.7511	17.6916	6.51808		-6.54104	-0.0229587	0.0229587	1.01604
TaSTP3-2D	Fi-5min	23.8494	0.377516	17.78	17.6916	6.15785		-6.54104	-0.383193	0.383193	1.30423	1.3449	0.350968	0.112997
TaSTP3-2D	Fi-5min	23.4549		17.5435	17.6916	5.76331		-6.54104	-0.777731	0.777731	1.71443
TaSTP3-2D	Fi-15min	23.8496		18.1835	18.1877	5.66193		-6.54104	-0.879116	0.879116	1.83925
TaSTP3-2D	Fi-15min	23.1568	0.41275	18.1697	18.1877	4.96908		-6.54104	-1.57196	1.57196	2.97308	2.62459	0.681556	0.0235933
TaSTP3-2D	Fi-15min	23.1146		18.21	18.1877	4.92683		-6.54104	-1.61421	1.61421	3.06143
TaSTP3-2D	Fi-30min	23.3081		18.2567	18.2026	5.10546		-6.54104	-1.43558	1.43558	2.70492
TaSTP3-2D	Fi-30min	22.9561	0.26035	18.2242	18.2026	4.75352		-6.54104	-1.78752	1.78752	3.45221	2.8614	0.530187	0.00931842
TaSTP3-2D	Fi-30min	23.4645		18.127	18.2026	5.26183		-6.54104	-1.27921	1.27921	2.42706
TaSTP3-2D	Y158-0	24.6207		17.2786	17.366	7.25473		-6.54104	0.71369	-0.71369	0.609758
TaSTP3-2D	Y158-0	24.4957	0.100556	17.382	17.366	7.1297		-6.54104	0.588655	-0.588655	0.664963	0.658211	0.045454	0.0303095
TaSTP3-2D	Y158-0	24.4218		17.4373	17.366	7.0558		-6.54104	0.514757	-0.514757	0.699911
TaSTP3-2D	Y158-5min	24.5697		17.4531	17.5393	7.03036		-6.54104	0.489321	-0.489321	0.71236
TaSTP3-2D	Y158-5min	24.5724	0.0592218	17.7337	17.5393	7.03313		-6.54104	0.492086	-0.492086	0.710996	0.729154	0.0302765	0.0500026
TaSTP3-2D	Y158-5min	24.4685		17.4311	17.5393	6.9292		-6.54104	0.388156	-0.388156	0.764106
TaSTP3-2D	Y158-15min	23.5075		17.8227	17.7273	5.78025		-6.54104	-0.760788	0.760788	1.69442
TaSTP3-2D	Y158-15min	23.2805	0.249554	17.7773	17.7273	5.55319		-6.54104	-0.987857	0.987857	1.98324	1.69384	0.289685	0.0167015
TaSTP3-2D	Y158-15min	23.7789		17.5818	17.7273	6.05164		-6.54104	-0.489406	0.489406	1.40387
TaSTP3-2D	Y158-30min	23.1338		18.0514	18.0491	5.08468		-6.54104	-1.45636	1.45636	2.74416
TaSTP3-2D	Y158-30min	23.2665	0.0729293	17.9795	18.0491	5.21736		-6.54104	-1.32368	1.32368	2.50303	2.65502	0.13228	0.000113239
TaSTP3-2D	Y158-30min	23.1477		18.1164	18.0491	5.09856		-6.54104	-1.44248	1.44248	2.71788
TaSTP1-2D	Fi-0	29.7873		17.1359	17.034	12.7533	6904.43			6165.71	1.11981
TaSTP1-2D	Fi-0	29.5592	0.14787	17.0957	17.034	12.5252	5894.66	12.5849	-12.5849	6165.71	0.956039	1	0.104978	0.5
TaSTP1-2D	Fi-0	29.5103		16.8704	17.034	12.4762	5698.03			6165.71	0.924149
TaSTP1-2D	Fi-5min	29.4569		17.4479	17.2989	12.158		-12.5849	-0.426902	0.426902	1.34434
TaSTP1-2D	Fi-5min	29.3067	0.0753566	17.3238	17.2989	12.0078		-12.5849	-0.577132	0.577132	1.49188	1.4209	0.0739266	0.00326478
TaSTP1-2D	Fi-5min	29.3714		17.1249	17.2989	12.0725		-12.5849	-0.512454	0.512454	1.42647
TaSTP1-2D	Fi-15min	30.6729		17.5552	17.7085	12.9644		-12.5849	0.379446	-0.379446	0.768733
TaSTP1-2D	Fi-15min	30.2761	0.290805	17.7577	17.7085	12.5675		-12.5849	-0.01739	0.01739	1.01213	0.973138	0.187968	0.421101
TaSTP1-2D	Fi-15min	30.1063		17.8128	17.7085	12.3977		-12.5849	-0.187203	0.187203	1.13855
TaSTP1-2D	Fi-30min	30.8904		17.8049	17.7526	13.1378		-12.5849	0.552905	-0.552905	0.681646
TaSTP1-2D	Fi-30min	31.0246	0.101285	17.7853	17.7526	13.272		-12.5849	0.687122	-0.687122	0.621092	0.671816	0.046593	0.00962132
TaSTP1-2D	Fi-30min	30.8261		17.6675	17.7526	13.0735		-12.5849	0.488615	-0.488615	0.712709
TaSTP1-2D	Y158-0	28.796		16.8455	16.8705	11.9255		-12.5849	-0.659451	0.659451	1.57948
TaSTP1-2D	Y158-0	29.1574	0.306634	16.9099	16.8705	12.287		-12.5849	-0.297957	0.297957	1.2294	1.28131	0.27591	0.106231
TaSTP1-2D	Y158-0	29.4057		16.8561	16.8705	12.5352		-12.5849	-0.0496771	0.0496771	1.03503
TaSTP1-2D	Y158-5min	28.0266		16.8464	16.9147	11.1119		-12.5849	-1.47301	1.47301	2.776
TaSTP1-2D	Y158-5min	28.2245	0.26265	17.0394	16.9147	11.3098		-12.5849	-1.27513	1.27513	2.4202	2.37721	0.42193	0.0121677
TaSTP1-2D	Y158-5min	28.547		16.8583	16.9147	11.6323		-12.5849	-0.952658	0.952658	1.93543
TaSTP1-2D	Y158-15min	28.0824		17.4443	17.4234	10.6589		-12.5849	-1.92598	1.92598	3.79994
TaSTP1-2D	Y158-15min	28.3097	0.160736	17.428	17.4234	10.8863		-12.5849	-1.69863	1.69863	3.24592	3.36999	0.383282	0.00282254
TaSTP1-2D	Y158-15min	28.3929		17.398	17.4234	10.9694		-12.5849	-1.61547	1.61547	3.06412
TaSTP1-2D	Y158-30min	28.5816		17.1908	17.3866	11.195		-12.5849	-1.38992	1.38992	2.62064
TaSTP1-2D	Y158-30min	28.5943	0.104769	17.555	17.3866	11.2076		-12.5849	-1.3773	1.3773	2.59782	2.5066	0.178126	0.000363789
TaSTP1-2D	Y158-30min	28.7691		17.4141	17.3866	11.3824		-12.5849	-1.20247	1.20247	2.30134
TaSTP15-2A	Fi-0	32.2596		16.4967	16.2626	15.9969	65397.3			48165.3	1.35777
TaSTP15-2A	Fi-0	31.7748	0.507599	16.1496	16.2626	15.5122	46734.9	15.4971	-15.4971	48165.3	0.970303	1	0.343884	0.5
TaSTP15-2A	Fi-0	31.2447		16.1415	16.2626	14.9821	32363.6			48165.3	0.671928
TaSTP15-2A	Fi-5min	30.941		16.6365	16.524	14.4169		-15.4971	-1.08014	1.08014	2.11425
TaSTP15-2A	Fi-5min	30.7399	0.272189	16.4943	16.524	14.2158		-15.4971	-1.28125	1.28125	2.43049	2.07264	0.380362	0.01134
TaSTP15-2A	Fi-5min	31.2785		16.4413	16.524	14.7545		-15.4971	-0.742599	0.742599	1.67319
TaSTP15-2A	Fi-15min	31.137		16.2864	16.5014	14.6355		-15.4971	-0.861567	0.861567	1.81701
TaSTP15-2A	Fi-15min	31.1907	0.0630905	16.6853	16.5014	14.6892		-15.4971	-0.807842	0.807842	1.75059	1.82587	0.0800781	0.0234519
TaSTP15-2A	Fi-15min	31.0649		16.5326	16.5014	14.5635		-15.4971	-0.933581	0.933581	1.91001
TaSTP15-2A	Fi-30min	31.1689		16.8933	16.7652	14.4038		-15.4971	-1.09329	1.09329	2.13359
TaSTP15-2A	Fi-30min	31.0658	0.282756	16.4267	16.7652	14.3007		-15.4971	-1.19641	1.19641	2.29169	2.003	0.371616	0.0133793
TaSTP15-2A	Fi-30min	31.5989		16.9755	16.7652	14.8338		-15.4971	-0.663312	0.663312	1.58371
TaSTP15-2A	Y158-0	33.2321		15.4771	15.4793	17.7528		-15.4971	2.25576	-2.25576	0.209386
TaSTP15-2A	Y158-0	33.3839	0.0838407	15.4401	15.4793	17.9046		-15.4971	2.4075	-2.4075	0.188482	0.201741	0.0115273	0.0282509
TaSTP15-2A	Y158-0	33.2462		15.5206	15.4793	17.7669		-15.4971	2.26983	-2.26983	0.207354
TaSTP15-2A	Y158-5min	32.0051		15.8758	16.1033	15.9018		-15.4971	0.404738	-0.404738	0.755373
TaSTP15-2A	Y158-5min	32.0292	0.085656	16.1916	16.1033	15.9259		-15.4971	0.428861	-0.428861	0.742848	0.724932	0.0423452	0.149761
TaSTP15-2A	Y158-5min	32.164		16.2423	16.1033	16.0608		-15.4971	0.563682	-0.563682	0.676573
TaSTP15-2A	Y158-15min	31.8117		15.9708	16.4477	15.3639		-15.4971	-0.133141	0.133141	1.09668
TaSTP15-2A	Y158-15min	31.3883	0.219143	17.0243	16.4477	14.9406		-15.4971	-0.556504	0.556504	1.4707	1.30894	0.192058	0.131867
TaSTP15-2A	Y158-15min	31.5018		16.3481	16.4477	15.0541		-15.4971	-0.443023	0.443023	1.35945
TaSTP15-2A	Y158-30min	32.6518		17.3788	16.9193	15.7325		-15.4971	0.235413	-0.235413	0.849442
TaSTP15-2A	Y158-30min	32.8596	0.181191	17.0561	16.9193	15.9402		-15.4971	0.443162	-0.443162	0.735521	0.748784	0.0947252	0.166349
TaSTP15-2A	Y158-30min	33.0128		16.323	16.9193	16.0935		-15.4971	0.596428	-0.596428	0.66139
TaSTP28-3A	Fi-0	39.3928		18.2569	18.1179	21.2749	2.53744e+06			2.38792e+06	1.06261
TaSTP28-3A	Fi-0	39.3395	0.113887	18.0627	18.1179	21.2216	2.44541e+06	21.1844	-21.1844	2.38792e+06	1.02407	1	0.0775052	0.5
TaSTP28-3A	Fi-0	39.1744		18.0342	18.1179	21.0565	2.18093e+06			2.38792e+06	0.913315
TaSTP28-3A	Fi-5min	36.608		17.1527	17.1022	19.5058		-21.1844	-1.67859	1.67859	3.20116
TaSTP28-3A	Fi-5min	37.3675	0.379923	17.1455	17.1022	20.2653		-21.1844	-0.919074	0.919074	1.8909	2.52848	0.655834	0.0272042
TaSTP28-3A	Fi-5min	36.9685		17.0085	17.1022	19.8663		-21.1844	-1.31811	1.31811	2.49338
TaSTP28-3A	Fi-15min	Undetermined		17.3376	17.1789	/		-21.1844	/	/	/
TaSTP28-3A	Fi-15min	35.3939	0.149279	16.9371	17.1789	18.215		-21.1844	-2.96937	2.96937	7.83192	8.449	0.872681	0.0257474
TaSTP28-3A	Fi-15min	35.1828		17.2621	17.1789	18.0039		-21.1844	-3.18048	3.18048	9.06608
TaSTP28-3A	Fi-30min	34.1349		17.7001	17.2958	16.839		-21.1844	-4.34533	4.34533	20.327
TaSTP28-3A	Fi-30min	34.055	0.0636778	17.2006	17.2958	16.7592		-21.1844	-4.42514	4.42514	21.4832	21.33	0.935891	0.000327472
TaSTP28-3A	Fi-30min	34.009		16.9868	17.2958	16.7132		-21.1844	-4.47118	4.47118	22.1799
TaSTP28-3A	Y158-0	35.3209		16.2802	16.2186	19.1023		-21.1844	-2.08203	2.08203	4.23403
TaSTP28-3A	Y158-0	34.9628	0.247404	16.1191	16.2186	18.7442		-21.1844	-2.4402	2.4402	5.42716	4.52218	0.800777	0.0080437
TaSTP28-3A	Y158-0	35.4375		16.2565	16.2186	19.2189		-21.1844	-1.96545	1.96545	3.90536
TaSTP28-3A	Y158-5min	36.3233		17.203	17.1127	19.2107		-21.1844	-1.97369	1.97369	3.9277
TaSTP28-3A	Y158-5min	Undetermined	0.257846	16.8536	17.1127	/		-21.1844	/	/	/	3.48909	0.620291	0.054023
TaSTP28-3A	Y158-5min	36.688		17.2814	17.1127	19.5753		-21.1844	-1.60904	1.60904	3.05048
TaSTP28-3A	Y158-15min	35.4404		17.0704	16.9074	18.533		-21.1844	-2.65139	2.65139	6.28271
TaSTP28-3A	Y158-15min	35.0623	0.319415	16.9198	16.9074	18.1549		-21.1844	-3.02948	3.02948	8.16517	8.06814	1.73896	0.00970872
TaSTP28-3A	Y158-15min	34.8054		16.732	16.9074	17.898		-21.1844	-3.28637	3.28637	9.75655
TaSTP28-3A	Y158-30min	34.2331		17.2129	17.019	17.2141		-21.1844	-3.97031	3.97031	15.6741
TaSTP28-3A	Y158-30min	34.0416	0.135365	17.0152	17.019	17.0226		-21.1844	-4.16174	4.16174	17.8982	16.7861	1.5727	0.0222267
TaSTP28-3A	Y158-30min	Undetermined		16.829	17.019	/		-21.1844	/	/	/
TaSTP28-3D	Fi-0	39.0195		18.2569	18.1179	20.9016	1.9589e+06			1.71209e+06	1.14416
TaSTP28-3D	Fi-0	38.8538	0.229229	18.0627	18.1179	20.7359	1.74638e+06	20.6954	-20.6954	1.71209e+06	1.02003	1	0.155148	0.5
TaSTP28-3D	Fi-0	38.5665		18.0342	18.1179	20.4486	1.43098e+06			1.71209e+06	0.835809
TaSTP28-3D	Fi-5min	38.2446		17.1527	17.1022	21.1424		-20.6954	0.446997	-0.446997	0.733568
TaSTP28-3D	Fi-5min	37.3679	0.464191	17.1455	17.1022	20.2657		-20.6954	-0.429681	0.429681	1.34694	0.969323	0.330375	0.446982
TaSTP28-3D	Fi-5min	38.0708		17.0085	17.1022	20.9686		-20.6954	0.273229	-0.273229	0.827465
TaSTP28-3D	Fi-15min	37.0572		17.3376	17.1789	19.8782		-20.6954	-0.817147	0.817147	1.76192
TaSTP28-3D	Fi-15min	36.5989	0.229521	16.9371	17.1789	19.42		-20.6954	-1.27537	1.27537	2.42061	2.07135	0.331149	0.00844608
TaSTP28-3D	Fi-15min	36.8517		17.2621	17.1789	19.6728		-20.6954	-1.02257	1.02257	2.03153
TaSTP28-3D	Fi-30min	36.464		17.7001	17.2958	19.1682		-20.6954	-1.5272	1.5272	2.88227
TaSTP28-3D	Fi-30min	36.4247	0.0218461	17.2006	17.2958	19.1289		-20.6954	-1.56648	1.56648	2.96181	2.9332	0.0442248	0.000544348
TaSTP28-3D	Fi-30min	36.4278		16.9868	17.2958	19.132		-20.6954	-1.56342	1.56342	2.95554
TaSTP28-3D	Y158-0	38.3118		16.2802	16.2186	22.0932		-20.6954	1.39779	-1.39779	0.37951
TaSTP28-3D	Y158-0	37.7838	0.268282	16.1191	16.2186	21.5652		-20.6954	0.869805	-0.869805	0.547221	0.452346	0.086	0.00576697
TaSTP28-3D	Y158-0	38.1305		16.2565	16.2186	21.9119		-20.6954	1.21656	-1.21656	0.430308
TaSTP28-3D	Y158-5min	38.1458		17.203	17.1127	21.0332		-20.6954	0.33781	-0.33781	0.791242
TaSTP28-3D	Y158-5min	38.0592	0.112732	16.8536	17.1127	20.9465		-20.6954	0.251156	-0.251156	0.840223	0.851782	0.0670707	0.117521
TaSTP28-3D	Y158-5min	37.9222		17.2814	17.1127	20.8096		-20.6954	0.114222	-0.114222	0.923881
TaSTP28-3D	Y158-15min	38.1479		17.0704	16.9074	21.2405		-20.6954	0.545101	-0.545101	0.685344
TaSTP28-3D	Y158-15min	37.631	0.32364	16.9198	16.9074	20.7236		-20.6954	0.028204	-0.028204	0.98064	0.900596	0.188444	0.260422
TaSTP28-3D	Y158-15min	37.552		16.732	16.9074	20.6446		-20.6954	-0.0507511	0.0507511	1.0358
TaSTP28-3D	Y158-30min	38.5197		17.2129	17.019	21.5007		-20.6954	0.805314	-0.805314	0.572237
TaSTP28-3D	Y158-30min	37.477	0.536746	17.0152	17.019	20.458		-20.6954	-0.237421	0.237421	1.17888	0.902797	0.306969	0.329239
TaSTP28-3D	Y158-30min	37.7774		16.829	17.019	20.7584		-20.6954	0.0630029	-0.0630029	0.95727
TaSTP13-4A	Fi-0	21.2807		17.5778	17.3355	3.9452	15.4037			13.5728	1.13489
TaSTP13-4A	Fi-0	20.6523	0.361399	17.6239	17.3355	3.31676	9.96426	3.73406	-3.73406	13.5728	0.734133	1	0.230256	0.5
TaSTP13-4A	Fi-0	21.2757		16.8047	17.3355	3.94022	15.3505			13.5728	1.13098
TaSTP13-4A	Fi-5min	19.662		17.3936	17.3982	2.26378		-3.73406	-1.47029	1.47029	2.77077
TaSTP13-4A	Fi-5min	20.0903	0.235292	17.5698	17.3982	2.69207		-3.73406	-1.04199	1.04199	2.05907	2.31819	0.393314	0.00641693
TaSTP13-4A	Fi-5min	20.045		17.2312	17.3982	2.64677		-3.73406	-1.08729	1.08729	2.12474
TaSTP13-4A	Fi-15min	18.4039		17.2526	17.1732	1.23069		-3.73406	-2.50337	2.50337	5.67008
TaSTP13-4A	Fi-15min	18.245	0.0845172	17.1942	17.1732	1.07176		-3.73406	-2.6623	2.6623	6.3304	6.06743	0.350073	4.56215e-05
TaSTP13-4A	Fi-15min	18.2746		17.0729	17.1732	1.10137		-3.73406	-2.63269	2.63269	6.2018
TaSTP13-4A	Fi-30min	18.6938		17.0616	17.1028	1.59104		-3.73406	-2.14302	2.14302	4.41687
TaSTP13-4A	Fi-30min	18.5271	0.244214	17.0575	17.1028	1.42429		-3.73406	-2.30977	2.30977	4.95804	4.30912	0.708956	0.00468829
TaSTP13-4A	Fi-30min	19.008		17.1892	17.1028	1.90524		-3.73406	-1.82882	1.82882	3.55246
TaSTP13-4A	Y158-0	22.3455		18.3652	18.539	3.80651		-3.73406	0.0724502	-0.0724502	0.951021
TaSTP13-4A	Y158-0	22.2077	0.192379	18.4521	18.539	3.66867		-3.73406	-0.0653868	0.0653868	1.04637	0.933815	0.122066	0.344706
TaSTP13-4A	Y158-0	22.5877		18.7997	18.539	4.04869		-3.73406	0.314626	-0.314626	0.804059
TaSTP13-4A	Y158-5min	20.3976		17.4139	17.3417	3.05589		-3.73406	-0.678171	0.678171	1.60011
TaSTP13-4A	Y158-5min	20.2181	0.242877	17.3418	17.3417	2.87635		-3.73406	-0.857714	0.857714	1.81216	1.88168	0.322002	0.0109379
TaSTP13-4A	Y158-5min	19.9169		17.2694	17.3417	2.57523		-3.73406	-1.15883	1.15883	2.23276
TaSTP13-4A	Y158-15min	19.4737		17.3538	17.2048	2.26883		-3.73406	-1.46523	1.46523	2.76107
TaSTP13-4A	Y158-15min	19.1821	0.197751	17.1644	17.2048	1.97727		-3.73406	-1.75679	1.75679	3.37946	3.24223	0.42932	0.00190997
TaSTP13-4A	Y158-15min	19.0964		17.0963	17.2048	1.89162		-3.73406	-1.84244	1.84244	3.58616
TaSTP13-4A	Y158-30min	20.1661		18.2113	18.4009	1.7652		-3.73406	-1.96886	1.96886	3.91459
TaSTP13-4A	Y158-30min	19.8094	0.29885	18.4764	18.4009	1.40854		-3.73406	-2.32552	2.32552	5.01248	4.08285	0.857962	0.00957678
TaSTP13-4A	Y158-30min	20.4031		18.515	18.4009	2.00224		-3.73406	-1.73183	1.73183	3.32148
TaSTP13-4B	Fi-0	18.7634		17.5955	17.5217	1.24173	2.36483			2.23677	1.05725
TaSTP13-4B	Fi-0	18.6261	0.0721736	17.6691	17.5217	1.10449	2.15022	1.1602	-1.1602	2.23677	0.961309	1	0.0505927	0.5
TaSTP13-4B	Fi-0	18.656		17.3004	17.5217	1.13439	2.19525			2.23677	0.98144
TaSTP13-4B	Fi-5min	17.7054		17.7511	17.6916	0.0138772		-1.1602	-1.14633	1.14633	2.21349
TaSTP13-4B	Fi-5min	17.6173	0.0454747	17.78	17.6916	-0.0742949		-1.1602	-1.2345	1.2345	2.35299	2.29314	0.0718262	1.71699e-05
TaSTP13-4B	Fi-5min	17.642		17.5435	17.6916	-0.0495251		-1.1602	-1.20973	1.20973	2.31294
TaSTP13-4B	Fi-15min	17.0873		18.1835	18.1877	-1.10044		-1.1602	-2.26064	2.26064	4.79205
TaSTP13-4B	Fi-15min	17.2534	0.137201	18.1697	18.1877	-0.934276		-1.1602	-2.09448	2.09448	4.27072	4.34362	0.416787	0.00232152
TaSTP13-4B	Fi-15min	17.3595		18.21	18.1877	-0.828243		-1.1602	-1.98845	1.98845	3.96809
TaSTP13-4B	Fi-30min	17.0801		18.2567	18.2026	-1.12257		-1.1602	-2.28277	2.28277	4.86612
TaSTP13-4B	Fi-30min	16.8835	0.14731	18.2242	18.2026	-1.31916		-1.1602	-2.47936	2.47936	5.5765	5.00297	0.518818	0.0026035
TaSTP13-4B	Fi-30min	17.1718		18.127	18.2026	-1.03082		-1.1602	-2.19103	2.19103	4.5663
TaSTP13-4B	Y158-0	20.3117		17.2786	17.366	2.94575		-1.1602	1.78555	-1.78555	0.290065
TaSTP13-4B	Y158-0	20.1531	0.0890814	17.382	17.366	2.78712		-1.1602	1.62692	-1.62692	0.32378	0.311864	0.0189057	0.000280289
TaSTP13-4B	Y158-0	20.1622		17.4373	17.366	2.7962		-1.1602	1.636	-1.636	0.321748
TaSTP13-4B	Y158-5min	18.6324		17.4531	17.5393	1.09313		-1.1602	-0.0670677	0.0670677	1.04759
TaSTP13-4B	Y158-5min	18.5397	0.106471	17.7337	17.5393	1.00038		-1.1602	-0.159821	0.159821	1.11715	1.04299	0.0765646	0.234589
TaSTP13-4B	Y158-5min	18.7521		17.4311	17.5393	1.21276		-1.1602	0.0525555	-0.0525555	0.964227
TaSTP13-4B	Y158-15min	17.6868		17.8227	17.7273	-0.0405028		-1.1602	-1.20071	1.20071	2.29852
TaSTP13-4B	Y158-15min	17.8097	0.113337	17.7773	17.7273	0.0824089		-1.1602	-1.07779	1.07779	2.11081	2.29293	0.179388	0.00194244
TaSTP13-4B	Y158-15min	17.5833		17.5818	17.7273	-0.143987		-1.1602	-1.30419	1.30419	2.46945
TaSTP13-4B	Y158-30min	17.2394		18.0514	18.0491	-0.809686		-1.1602	-1.96989	1.96989	3.91738
TaSTP13-4B	Y158-30min	17.1386	0.0716603	17.9795	18.0491	-0.910526		-1.1602	-2.07073	2.07073	4.20099	3.97816	0.199501	0.000415189
TaSTP13-4B	Y158-30min	17.2772		18.1164	18.0491	-0.771907		-1.1602	-1.93211	1.93211	3.81613
TaSTP13-4D	Fi-0	19.3745		17.5955	17.5217	1.85286	3.61215			3.47393	1.03979
TaSTP13-4D	Fi-0	19.3987	0.125187	17.6691	17.5217	1.87704	3.6732	1.79301	-1.79301	3.47393	1.05736	1	0.0845903	0.5
TaSTP13-4D	Fi-0	19.1708		17.3004	17.5217	1.64913	3.13644			3.47393	0.902852
TaSTP13-4D	Fi-5min	18.8573		17.7511	17.6916	1.16572		-1.79301	-0.627288	0.627288	1.54466
TaSTP13-4D	Fi-5min	19.0727	0.114069	17.78	17.6916	1.38119		-1.79301	-0.411816	0.411816	1.33036	1.45817	0.112966	0.00307888
TaSTP13-4D	Fi-5min	18.9001		17.5435	17.6916	1.20854		-1.79301	-0.584466	0.584466	1.49948
TaSTP13-4D	Fi-15min	18.4634		18.1835	18.1877	0.275689		-1.79301	-1.51732	1.51732	2.86258
TaSTP13-4D	Fi-15min	18.7991	0.173653	18.1697	18.1877	0.611396		-1.79301	-1.18161	1.18161	2.2683	2.6063	0.305454	0.00403503
TaSTP13-4D	Fi-15min	18.5542		18.21	18.1877	0.366461		-1.79301	-1.42655	1.42655	2.68803
TaSTP13-4D	Fi-30min	18.2128		18.2567	18.2026	0.0101265		-1.79301	-1.78288	1.78288	3.44113
TaSTP13-4D	Fi-30min	18.3862	0.0895533	18.2242	18.2026	0.183567		-1.79301	-1.60944	1.60944	3.05134	3.21569	0.201949	0.000382782
TaSTP13-4D	Fi-30min	18.3382		18.127	18.2026	0.135554		-1.79301	-1.65745	1.65745	3.15459
TaSTP13-4D	Y158-0	20.8751		17.2786	17.366	3.50908		-1.79301	1.71607	-1.71607	0.304377
TaSTP13-4D	Y158-0	20.7755	0.0498458	17.382	17.366	3.40949		-1.79301	1.61648	-1.61648	0.32613	0.315473	0.0108835	0.00225248
TaSTP13-4D	Y158-0	20.8214		17.4373	17.366	3.45541		-1.79301	1.6624	-1.6624	0.315912
TaSTP13-4D	Y158-5min	19.923		17.4531	17.5393	2.38373		-1.79301	0.590725	-0.590725	0.664009
TaSTP13-4D	Y158-5min	19.8463	0.049084	17.7337	17.5393	2.30702		-1.79301	0.514015	-0.514015	0.700271	0.690574	0.0232831	0.00909515
TaSTP13-4D	Y158-5min	19.8316		17.4311	17.5393	2.29233		-1.79301	0.499319	-0.499319	0.707441
TaSTP13-4D	Y158-15min	19.184		17.8227	17.7273	1.45671		-1.79301	-0.336298	0.336298	1.26251
TaSTP13-4D	Y158-15min	19.2281	0.025378	17.7773	17.7273	1.50086		-1.79301	-0.292145	0.292145	1.22446	1.24971	0.0218706	0.0148472
TaSTP13-4D	Y158-15min	19.1844		17.5818	17.7273	1.45711		-1.79301	-0.335902	0.335902	1.26217
TaSTP13-4D	Y158-30min	18.8916		18.0514	18.0491	0.842518		-1.79301	-0.95049	0.95049	1.93253
TaSTP13-4D	Y158-30min	19.1014	0.113099	17.9795	18.0491	1.05224		-1.79301	-0.740772	0.740772	1.67107	1.7705	0.141524	0.00143149
TaSTP13-4D	Y158-30min	19.0699		18.1164	18.0491	1.02078		-1.79301	-0.772227	0.772227	1.7079
TaSTP19-4A	Fi-0	32.4137		20.0154	19.963	12.4507	5598.04			7981.52	0.701375
TaSTP19-4A	Fi-0	33.0428	0.41801	20.0123	19.963	13.0798	8657.64	12.9242	-12.9242	7981.52	1.08471	1	0.266563	0.5
TaSTP19-4A	Fi-0	33.2051		19.8613	19.963	13.2421	9688.89			7981.52	1.21392
TaSTP19-4A	Fi-5min	31.6694		20.8245	20.6351	11.0342		-12.9242	-1.88998	1.88998	3.70631
TaSTP19-4A	Fi-5min	31.3573	0.275879	20.5362	20.6351	10.7222		-12.9242	-2.20202	2.20202	4.60123	3.81668	0.735598	0.00685006
TaSTP19-4A	Fi-5min	31.9074		20.5447	20.6351	11.2723		-12.9242	-1.65192	1.65192	3.14251
TaSTP19-4A	Fi-15min	31.7703		20.6035	20.5026	11.2678		-12.9242	-1.65641	1.65641	3.1523
TaSTP19-4A	Fi-15min	31.6706	0.150586	20.5638	20.5026	11.168		-12.9242	-1.75619	1.75619	3.37805	3.46683	0.367067	0.000543169
TaSTP19-4A	Fi-15min	31.4744		20.3403	20.5026	10.9718		-12.9242	-1.95239	1.95239	3.87015
TaSTP19-4A	Fi-30min	32.385		20.8142	20.6618	11.7232		-12.9242	-1.20097	1.20097	2.29894
TaSTP19-4A	Fi-30min	31.9638	0.211313	20.6466	20.6618	11.3019		-12.9242	-1.62225	1.62225	3.07854	2.66148	0.392648	0.00279431
TaSTP19-4A	Fi-30min	32.2037		20.5246	20.6618	11.5418		-12.9242	-1.38236	1.38236	2.60695
TaSTP19-4A	Y158-0	30.0779		19.8572	19.8091	10.2688		-12.9242	-2.65537	2.65537	6.30009
TaSTP19-4A	Y158-0	29.3596	0.359959	19.923	19.8091	9.55051		-12.9242	-3.37368	3.37368	10.3652	8.32772	2.03259	0.0115599
TaSTP19-4A	Y158-0	29.6771		19.6471	19.8091	9.86798		-12.9242	-3.05621	3.05621	8.31785
TaSTP19-4A	Y158-5min	29.0493		20.0385	19.8975	9.15186		-12.9242	-3.77233	3.77233	13.6642
TaSTP19-4A	Y158-5min	29.245	0.105262	19.9938	19.8975	9.34756		-12.9242	-3.57663	3.57663	11.9309	12.5941	0.935594	0.000551641
TaSTP19-4A	Y158-5min	29.2144		19.6601	19.8975	9.31692		-12.9242	-3.60727	3.60727	12.187
TaSTP19-4A	Y158-15min	31.2178		20.3842	20.295	10.9228		-12.9242	-2.00136	2.00136	4.00378
TaSTP19-4A	Y158-15min	30.8122	0.276772	20.3094	20.295	10.5172		-12.9242	-2.40697	2.40697	5.30358	4.32762	0.860997	0.00751384
TaSTP19-4A	Y158-15min	31.3412		20.1913	20.295	11.0463		-12.9242	-1.87794	1.87794	3.6755
TaSTP19-4A	Y158-30min	33.816		20.5932	20.5082	13.3078		-12.9242	0.38361	-0.38361	0.766517
TaSTP19-4A	Y158-30min	33.664	0.358502	20.5434	20.5082	13.1558		-12.9242	0.231601	-0.231601	0.851689	0.716253	0.166365	0.103123
TaSTP19-4A	Y158-30min	34.3468		20.388	20.5082	13.8386		-12.9242	0.914434	-0.914434	0.530552
TaSTP6-2D	Fi-0	24.0362		17.5778	17.3355	6.70066	104.016			108.797	0.95606
TaSTP6-2D	Fi-0	24.1203	0.0567873	17.6239	17.3355	6.78477	110.261	6.76475	-6.76475	108.797	1.01346	1	0.0389941	0.5
TaSTP6-2D	Fi-0	24.1443		16.8047	17.3355	6.80881	112.113			108.797	1.03048
TaSTP6-2D	Fi-5min	23.4411		17.3936	17.3982	6.04292		-6.76475	-0.721824	0.721824	1.64927
TaSTP6-2D	Fi-5min	23.2181	0.221815	17.5698	17.3982	5.81989		-6.76475	-0.944858	0.944858	1.925	1.66323	0.255077	0.0215667
TaSTP6-2D	Fi-5min	23.6617		17.2312	17.3982	6.26352		-6.76475	-0.50123	0.50123	1.41542
TaSTP6-2D	Fi-15min	21.2534		17.2526	17.1732	4.08015		-6.76475	-2.6846	2.6846	6.42903
TaSTP6-2D	Fi-15min	21.138	0.316598	17.1942	17.1732	3.96483		-6.76475	-2.79992	2.79992	6.96402	7.70547	1.76789	0.0111752
TaSTP6-2D	Fi-15min	20.6565		17.0729	17.1732	3.4833		-6.76475	-3.28145	3.28145	9.72335
TaSTP6-2D	Fi-30min	21.3358		17.0616	17.1028	4.23308		-6.76475	-2.53167	2.53167	5.78242
TaSTP6-2D	Fi-30min	21.7664	0.223535	17.0575	17.1028	4.66366		-6.76475	-2.10109	2.10109	4.29034	5.14218	0.768218	0.00555804
TaSTP6-2D	Fi-30min	21.447		17.1892	17.1028	4.34419		-6.76475	-2.42056	2.42056	5.35379
TaSTP6-2D	Y158-0	24.2399		18.3652	18.539	5.70094		-6.76475	-1.06381	1.06381	2.09044
TaSTP6-2D	Y158-0	24.1572	0.0534042	18.4521	18.539	5.61822		-6.76475	-1.14653	1.14653	2.21381	2.18151	0.079972	0.000112588
TaSTP6-2D	Y158-0	24.1401		18.7997	18.539	5.60107		-6.76475	-1.16368	1.16368	2.24028
TaSTP6-2D	Y158-5min	22.8646		17.4139	17.3417	5.52285		-6.76475	-1.2419	1.2419	2.36509
TaSTP6-2D	Y158-5min	23.186	0.395895	17.3418	17.3417	5.8443		-6.76475	-0.920446	0.920446	1.8927	2.50816	0.698079	0.0320692
TaSTP6-2D	Y158-5min	22.3986		17.2694	17.3417	5.05692		-6.76475	-1.70783	1.70783	3.26669
TaSTP6-2D	Y158-15min	21.8533		17.3538	17.2048	4.64845		-6.76475	-2.1163	2.1163	4.33581
TaSTP6-2D	Y158-15min	22.1867	0.166696	17.1644	17.2048	4.98184		-6.76475	-1.78291	1.78291	3.4412	3.88057	0.447516	0.00379586
TaSTP6-2D	Y158-15min	22.0192		17.0963	17.2048	4.81439		-6.76475	-1.95035	1.95035	3.8647
TaSTP6-2D	Y158-30min	24.8532		18.2113	18.4009	6.45226		-6.76475	-0.312489	0.312489	1.24185
TaSTP6-2D	Y158-30min	24.2917	0.397044	18.4764	18.4009	5.89076		-6.76475	-0.873993	0.873993	1.83273	1.53729	0.417816	0.159333
TaSTP6-2D	Y158-30min	Undetermined		18.515	18.4009	/		-6.76475	/	/	/
TaSTP19-7D	Fi-0	28.9987		16.7564	16.7273	12.2715	4943.98			5485.72	0.901245
TaSTP19-7D	Fi-0	29.3445	0.180823	16.6636	16.7273	12.6172	6283.05	12.4138	-12.4138	5485.72	1.14535	1	0.128547	0.5
TaSTP19-7D	Fi-0	29.0799		16.7618	16.7273	12.3526	5230.14			5485.72	0.953409
TaSTP19-7D	Fi-5min	30.1726		17.195	17.3072	12.8654		-12.4138	0.451645	-0.451645	0.731209
TaSTP19-7D	Fi-5min	30.7322	0.292045	17.5692	17.3072	13.425		-12.4138	1.01123	-1.01123	0.496124	0.590683	0.124101	0.00830432
TaSTP19-7D	Fi-5min	30.5974		17.1574	17.3072	13.2902		-12.4138	0.876424	-0.876424	0.544716
TaSTP19-7D	Fi-15min	29.5313		17.6731	17.6997	11.8315		-12.4138	-0.582239	0.582239	1.49717
TaSTP19-7D	Fi-15min	29.5605	0.418781	17.8332	17.6997	11.8607		-12.4138	-0.553047	0.553047	1.46718	1.28702	0.338344	0.13864
TaSTP19-7D	Fi-15min	30.2708		17.593	17.6997	12.571		-12.4138	0.157266	-0.157266	0.896723
TaSTP19-7D	Fi-30min	29.8892		18.014	17.9554	11.9338		-12.4138	-0.480007	0.480007	1.39475
TaSTP19-7D	Fi-30min	29.6102	0.273083	17.997	17.9554	11.6548		-12.4138	-0.758981	0.758981	1.6923	1.70787	0.321185	0.0236213
TaSTP19-7D	Fi-30min	29.343		17.8551	17.9554	11.3876		-12.4138	-1.02613	1.02613	2.03655
TaSTP19-7D	Y158-0	27.8638		17.0547	16.9073	10.9565		-12.4138	-1.45731	1.45731	2.74596
TaSTP19-7D	Y158-0	28.0388	0.384009	16.9796	16.9073	11.1315		-12.4138	-1.28226	1.28226	2.4322	3.07557	0.857101	0.024793
TaSTP19-7D	Y158-0	27.3037		16.6876	16.9073	10.3964		-12.4138	-2.0174	2.0174	4.04855
TaSTP19-7D	Y158-5min	29.1714		17.2199	17.1204	12.0511		-12.4138	-0.362713	0.362713	1.28584
TaSTP19-7D	Y158-5min	28.455	0.421767	17.1159	17.1204	11.3346		-12.4138	-1.07915	1.07915	2.11279	1.85064	0.489552	0.0432211
TaSTP19-7D	Y158-5min	28.4276		17.0253	17.1204	11.3072		-12.4138	-1.10655	1.10655	2.1533
TaSTP19-7D	Y158-15min	29.0292		17.2609	17.2044	11.8248		-12.4138	-0.589018	0.589018	1.50422
TaSTP19-7D	Y158-15min	28.9086	0.117948	17.2444	17.2044	11.7042		-12.4138	-0.709578	0.709578	1.63533	1.63698	0.1336	0.00201007
TaSTP19-7D	Y158-15min	28.7933		17.108	17.2044	11.5889		-12.4138	-0.824895	0.824895	1.77141
TaSTP19-7D	Y158-30min	29.1711		17.1751	17.1947	11.9764		-12.4138	-0.437357	0.437357	1.35412
TaSTP19-7D	Y158-30min	29.0291	0.0828032	17.1503	17.1947	11.8344		-12.4138	-0.579363	0.579363	1.49419	1.44846	0.0817149	0.00538085
TaSTP19-7D	Y158-30min	29.0263		17.2587	17.1947	11.8316		-12.4138	-0.58215	0.58215	1.49708
TaSTP19-7A	Fi-0	30.4678		20.0154	19.963	10.5048	1452.94			1305.94	1.11256
TaSTP19-7A	Fi-0	30.425	0.255643	20.0123	19.963	10.462	1410.53	10.3363	-10.3363	1305.94	1.08008	1	0.167623	0.5
TaSTP19-7A	Fi-0	30.0052		19.8613	19.963	10.0422	1054.36			1305.94	0.807356
TaSTP19-7A	Fi-5min	31.9695		20.8245	20.6351	11.3344		-10.3363	0.998088	-0.998088	0.500663
TaSTP19-7A	Fi-5min	31.8168	0.224376	20.5362	20.6351	11.1817		-10.3363	0.845352	-0.845352	0.556575	0.579095	0.0917881	0.0149501
TaSTP19-7A	Fi-5min	31.5278		20.5447	20.6351	10.8926		-10.3363	0.556293	-0.556293	0.680047
TaSTP19-7A	Fi-15min	31.4861		20.6035	20.5026	10.9836		-10.3363	0.647263	-0.647263	0.63849
TaSTP19-7A	Fi-15min	31.349	0.0685711	20.5638	20.5026	10.8464		-10.3363	0.510121	-0.510121	0.702163	0.670134	0.0318382	0.0357828
TaSTP19-7A	Fi-15min	31.4172		20.3403	20.5026	10.9146		-10.3363	0.578311	-0.578311	0.669747
TaSTP19-7A	Fi-30min	31.584		20.8142	20.6618	10.9221		-10.3363	0.585838	-0.585838	0.666262
TaSTP19-7A	Fi-30min	31.1646	0.304614	20.6466	20.6618	10.5027		-10.3363	0.166417	-0.166417	0.891053	0.853953	0.172165	0.175945
TaSTP19-7A	Fi-30min	30.9916		20.5246	20.6618	10.3298		-10.3363	-0.0065395	0.0065395	1.00454
TaSTP19-7A	Y158-0	29.1563		19.8572	19.8091	9.34718		-10.3363	-0.989135	0.989135	1.98499
TaSTP19-7A	Y158-0	29.1975	0.199928	19.923	19.8091	9.38845		-10.3363	-0.947865	0.947865	1.92902	2.13283	0.305813	0.00507135
TaSTP19-7A	Y158-0	28.8325		19.6471	19.8091	9.02338		-10.3363	-1.31294	1.31294	2.48447
TaSTP19-7A	Y158-5min	28.9726		20.0385	19.8975	9.07514		-10.3363	-1.26117	1.26117	2.3969
TaSTP19-7A	Y158-5min	28.9515	0.110597	19.9938	19.8975	9.05408		-10.3363	-1.28223	1.28223	2.43215	2.52823	0.197733	0.000296218
TaSTP19-7A	Y158-5min	28.7714		19.6601	19.8975	8.87392		-10.3363	-1.46239	1.46239	2.75565
TaSTP19-7A	Y158-15min	30.4182		20.3842	20.295	10.1233		-10.3363	-0.21305	0.21305	1.15914
TaSTP19-7A	Y158-15min	30.1579	0.130221	20.3094	20.295	9.8629		-10.3363	-0.473413	0.473413	1.38839	1.27042	0.114773	0.0455351
TaSTP19-7A	Y158-15min	30.2936		20.1913	20.295	9.9986		-10.3363	-0.337708	0.337708	1.26375
TaSTP19-7A	Y158-30min	31.3267		20.5932	20.5082	10.8184		-10.3363	0.482127	-0.482127	0.715921
TaSTP19-7A	Y158-30min	31.0921	0.194302	20.5434	20.5082	10.5839		-10.3363	0.247539	-0.247539	0.842332	0.831178	0.110103	0.114643
TaSTP19-7A	Y158-30min	30.9411		20.388	20.5082	10.4328		-10.3363	0.096531	-0.096531	0.935279
TaSTP14-4B	Fi-0	27.8519		17.5778	17.3355	10.5164	1464.7			1587.54	0.922624
TaSTP14-4B	Fi-0	28.3075	0.329262	17.6239	17.3355	10.972	2008.6	10.6069	-10.6069	1587.54	1.26523	1	0.236244	0.5
TaSTP14-4B	Fi-0	27.6679		16.8047	17.3355	10.3324	1289.32			1587.54	0.812147
TaSTP14-4B	Fi-5min	28.2758		17.3936	17.3982	10.8776		-10.6069	0.27071	-0.27071	0.828912
TaSTP14-4B	Fi-5min	28.5761	0.318532	17.5698	17.3982	11.1779		-10.6069	0.571006	-0.571006	0.673147	0.849554	0.187582	0.219369
TaSTP14-4B	Fi-5min	27.9394		17.2312	17.3982	10.5412		-10.6069	-0.0657154	0.0657154	1.0466
TaSTP14-4B	Fi-15min	27.9908		17.2526	17.1732	10.8175		-10.6069	0.210628	-0.210628	0.864161
TaSTP14-4B	Fi-15min	28.153	0.292761	17.1942	17.1732	10.9798		-10.6069	0.372839	-0.372839	0.772261	0.92718	0.194253	0.350975
TaSTP14-4B	Fi-15min	27.5846		17.0729	17.1732	10.4114		-10.6069	-0.195496	0.195496	1.14512
TaSTP14-4B	Fi-30min	28.2054		17.0616	17.1028	11.1026		-10.6069	0.495712	-0.495712	0.709212
TaSTP14-4B	Fi-30min	28.5566	0.291668	17.0575	17.1028	11.4538		-10.6069	0.846903	-0.846903	0.555977	0.579988	0.119048	0.0359853
TaSTP14-4B	Fi-30min	28.7844		17.1892	17.1028	11.6816		-10.6069	1.07468	-1.07468	0.474776
TaSTP14-4B	Y158-0	29.1834		18.3652	18.539	10.6444		-10.6069	0.0375049	-0.0375049	0.974339
TaSTP14-4B	Y158-0	29.307	0.450042	18.4521	18.539	10.768		-10.6069	0.161116	-0.161116	0.894333	1.15428	0.383046	0.29531
TaSTP14-4B	Y158-0	28.4731		18.7997	18.539	9.93412		-10.6069	-0.6728	0.6728	1.59416
TaSTP14-4B	Y158-5min	28.4582		17.4139	17.3417	11.1165		-10.6069	0.509542	-0.509542	0.702445
TaSTP14-4B	Y158-5min	Undetermined	0.0382858	17.3418	17.3417	/		-10.6069	/	/	/	0.715877	0.0189955	0.0857483
TaSTP14-4B	Y158-5min	28.404		17.2694	17.3417	11.0623		-10.6069	0.455398	-0.455398	0.729309
TaSTP14-4B	Y158-15min	28.6239		17.3538	17.2048	11.4191		-10.6069	0.812157	-0.812157	0.56953
TaSTP14-4B	Y158-15min	28.5185	0.167121	17.1644	17.2048	11.3137		-10.6069	0.706794	-0.706794	0.61268	0.556834	0.0631577	0.0371801
TaSTP14-4B	Y158-15min	28.8459		17.0963	17.2048	11.6411		-10.6069	1.03418	-1.03418	0.488293
TaSTP14-4B	Y158-30min	29.9182		18.2113	18.4009	11.5173		-10.6069	0.910417	-0.910417	0.532031
TaSTP14-4B	Y158-30min	29.7312	0.362973	18.4764	18.4009	11.3303		-10.6069	0.723357	-0.723357	0.605686	0.667532	0.17483	0.06384
TaSTP14-4B	Y158-30min	29.2172		18.515	18.4009	10.8164		-10.6069	0.20943	-0.20943	0.864879
TaSTP14-5A	Fi-0	25.2131		17.5476	17.3775	7.83554	228.42			225.274	1.01396
TaSTP14-5A	Fi-0	25.0748	0.106191	17.4145	17.3775	7.69729	207.546	7.81295	-7.81295	225.274	0.921303	1	0.072728	0.5
TaSTP14-5A	Fi-0	25.2836		17.1704	17.3775	7.90603	239.857			225.274	1.06473
TaSTP14-5A	Fi-5min	26.1644		17.6186	17.5915	8.57297		-7.81295	0.760015	-0.760015	0.59049
TaSTP14-5A	Fi-5min	25.7288	0.260889	17.5814	17.5915	8.13736		-7.81295	0.324402	-0.324402	0.798629	0.735019	0.125464	0.0231114
TaSTP14-5A	Fi-5min	25.6979		17.5744	17.5915	8.10642		-7.81295	0.29347	-0.29347	0.815937
TaSTP14-5A	Fi-15min	26.3722		18.0775	18.1088	8.26337		-7.81295	0.450417	-0.450417	0.731831
TaSTP14-5A	Fi-15min	26.2443	0.0700705	18.0741	18.1088	8.13543		-7.81295	0.322474	-0.322474	0.799697	0.774419	0.0370967	0.00884287
TaSTP14-5A	Fi-15min	26.2587		18.1749	18.1088	8.14988		-7.81295	0.336921	-0.336921	0.791729
TaSTP14-5A	Fi-30min	26.3066		18.0849	18.1636	8.14299		-7.81295	0.330035	-0.330035	0.795517
TaSTP14-5A	Fi-30min	26.1538	0.12179	18.275	18.1636	7.99023		-7.81295	0.17727	-0.17727	0.884375	0.809459	0.0690094	0.015144
TaSTP14-5A	Fi-30min	26.3945		18.1309	18.1636	8.23091		-7.81295	0.417955	-0.417955	0.748485
TaSTP14-5A	Y158-0	24.4135		17.1771	17.1546	7.25894		-7.81295	-0.554018	0.554018	1.46817
TaSTP14-5A	Y158-0	24.4042	0.00744951	17.1923	17.1546	7.24962		-7.81295	-0.563339	0.563339	1.47768	1.46951	0.00759294	0.00369904
TaSTP14-5A	Y158-0	24.4189		17.0944	17.1546	7.26434		-7.81295	-0.548612	0.548612	1.46268
TaSTP14-5A	Y158-5min	24.6832		17.2972	17.3947	7.28848		-7.81295	-0.524475	0.524475	1.43841
TaSTP14-5A	Y158-5min	24.4355	0.135052	17.3997	17.3947	7.04074		-7.81295	-0.772212	0.772212	1.70789	1.53854	0.147473	0.00584361
TaSTP14-5A	Y158-5min	24.6526		17.4874	17.3947	7.25781		-7.81295	-0.555141	0.555141	1.46931
TaSTP14-5A	Y158-15min	24.7874		17.5011	17.4933	7.29412		-7.81295	-0.518834	0.518834	1.4328
TaSTP14-5A	Y158-15min	24.752	0.138009	17.4651	17.4933	7.25874		-7.81295	-0.55421	0.55421	1.46836	1.37728	0.1282	0.00951256
TaSTP14-5A	Y158-15min	25.0068		17.5137	17.4933	7.5135		-7.81295	-0.299455	0.299455	1.23068
TaSTP14-5A	Y158-30min	25.227		17.4656	17.4884	7.73869		-7.81295	-0.0742686	0.0742686	1.05283
TaSTP14-5A	Y158-30min	25.1194	0.06907	17.5413	17.4884	7.63106		-7.81295	-0.181894	0.181894	1.13437	1.07489	0.0520787	0.113837
TaSTP14-5A	Y158-30min	25.2482		17.4581	17.4884	7.75987		-7.81295	-0.0530847	0.0530847	1.03748
TaSTP13-4D.1	Fi-0	30.4021		17.5476	17.3775	13.0246	8332.82			8571.71	0.972131
TaSTP13-4D.1	Fi-0	30.4357	0.0440911	17.4145	17.3775	13.0582	8529.05	13.0649	-13.0649	8571.71	0.995023	1	0.0306625	0.5
TaSTP13-4D.1	Fi-0	30.4895		17.1704	17.3775	13.112	8853.26			8571.71	1.03285
TaSTP13-4D.1	Fi-5min	31.1196		17.6186	17.5915	13.5282		-13.0649	0.463262	-0.463262	0.725345
TaSTP13-4D.1	Fi-5min	31.4418	0.349574	17.5814	17.5915	13.8504		-13.0649	0.785449	-0.785449	0.580171	0.748999	0.181812	0.0678184
TaSTP13-4D.1	Fi-5min	30.7434		17.5744	17.5915	13.1519		-13.0649	0.0869976	-0.0869976	0.94148
TaSTP13-4D.1	Fi-15min	Undetermined		18.0775	18.1088	/		-13.0649	/	/	/
TaSTP13-4D.1	Fi-15min	31.9109	0.247871	18.0741	18.1088	13.8021		-13.0649	0.737138	-0.737138	0.599928	0.68243	0.116676	0.0742571
TaSTP13-4D.1	Fi-15min	31.5604		18.1749	18.1088	13.4515		-13.0649	0.386595	-0.386595	0.764933
TaSTP13-4D.1	Fi-30min	32.933		18.0849	18.1636	14.7694		-13.0649	1.70448	-1.70448	0.306831
TaSTP13-4D.1	Fi-30min	33.0417	0.0752481	18.275	18.1636	14.8781		-13.0649	1.81317	-1.81317	0.284565	0.301979	0.0155663	2.76388e-05
TaSTP13-4D.1	Fi-30min	32.8972		18.1309	18.1636	14.7336		-13.0649	1.66867	-1.66867	0.314542
TaSTP13-4D.1	Y158-0	30.0955		17.1771	17.1546	12.9409		-13.0649	-0.123985	0.123985	1.08974
TaSTP13-4D.1	Y158-0	30.0227	0.242558	17.1923	17.1546	12.8681		-13.0649	-0.196769	0.196769	1.14613	1.02462	0.164065	0.41041
TaSTP13-4D.1	Y158-0	30.4745		17.0944	17.1546	13.3199		-13.0649	0.25499	-0.25499	0.837993
TaSTP13-4D.1	Y158-5min	30.4576		17.2972	17.3947	13.0629		-13.0649	-0.00205803	0.00205803	1.00143
TaSTP13-4D.1	Y158-5min	30.9687	0.401393	17.3997	17.3947	13.5739		-13.0649	0.509028	-0.509028	0.702696	0.973517	0.258001	0.437864
TaSTP13-4D.1	Y158-5min	30.177		17.4874	17.3947	12.7823		-13.0649	-0.282651	0.282651	1.21643
TaSTP13-4D.1	Y158-15min	30.9734		17.5011	17.4933	13.4801		-13.0649	0.415147	-0.415147	0.749943
TaSTP13-4D.1	Y158-15min	31.4272	0.265742	17.4651	17.4933	13.9339		-13.0649	0.869002	-0.869002	0.547526	0.613412	0.118263	0.0119335
TaSTP13-4D.1	Y158-15min	31.4398		17.5137	17.4933	13.9465		-13.0649	0.881591	-0.881591	0.542768
TaSTP13-4D.1	Y158-30min	31.1063		17.4656	17.4884	13.6179		-13.0649	0.552983	-0.552983	0.681609
TaSTP13-4D.1	Y158-30min	31.3275	0.160109	17.5413	17.4884	13.8391		-13.0649	0.774183	-0.774183	0.58472	0.663924	0.0720094	0.00356571
TaSTP13-4D.1	Y158-30min	31.0163		17.4581	17.4884	13.528		-13.0649	0.463065	-0.463065	0.725443
TaSTP25-5A	Fi-0	24.3031		17.6741	17.4982	6.80486	111.807			143.322	0.78011
TaSTP25-5A	Fi-0	24.8678	0.298577	17.62	17.4982	7.36956	165.371	7.14327	-7.14327	143.322	1.15385	1	0.195425	0.5
TaSTP25-5A	Fi-0	24.7536		17.2005	17.4982	7.25538	152.787			143.322	1.06604
TaSTP25-5A	Fi-5min	25.0927		17.3151	17.2884	7.80423		-7.14327	0.660964	-0.660964	0.632455
TaSTP25-5A	Fi-5min	25.3645	0.136075	17.4722	17.2884	8.07605		-7.14327	0.932777	-0.932777	0.523849	0.578867	0.0543173	0.0279541
TaSTP25-5A	Fi-5min	25.2168		17.078	17.2884	7.92841		-7.14327	0.78514	-0.78514	0.580296
TaSTP25-5A	Fi-15min	25.2405		18.0479	17.6128	7.62774		-7.14327	0.484472	-0.484472	0.714759
TaSTP25-5A	Fi-15min	25.0732	0.206575	17.0589	17.6128	7.46042		-7.14327	0.317154	-0.317154	0.802652	0.707056	0.0996703	0.0522527
TaSTP25-5A	Fi-15min	25.484		17.7316	17.6128	7.87123		-7.14327	0.727957	-0.727957	0.603758
TaSTP25-5A	Fi-30min	25.2049		18.3682	18.1605	7.04434		-7.14327	-0.0989308	0.0989308	1.07098
TaSTP25-5A	Fi-30min	25.3555	0.146185	18.0591	18.1605	7.19499		-7.14327	0.0517167	-0.0517167	0.964788	1.07242	0.108358	0.306167
TaSTP25-5A	Fi-30min	25.0632		18.0543	18.1605	6.90266		-7.14327	-0.240607	0.240607	1.18149
TaSTP25-5A	Y158-0	24.506		16.6659	16.6703	7.83571		-7.14327	0.692442	-0.692442	0.618805
TaSTP25-5A	Y158-0	24.8742	0.401261	16.9833	16.6703	8.20387		-7.14327	1.0606	-1.0606	0.479433	0.644642	0.179527	0.0408307
TaSTP25-5A	Y158-0	24.0726		16.3617	16.6703	7.40223		-7.14327	0.258964	-0.258964	0.835688
TaSTP25-5A	Y158-5min	24.6478		17.7463	17.5555	7.0923		-7.14327	-0.0509668	0.0509668	1.03596
TaSTP25-5A	Y158-5min	24.9324	0.323401	17.2345	17.5555	7.37696		-7.14327	0.233694	-0.233694	0.850455	0.849586	0.186809	0.194945
TaSTP25-5A	Y158-5min	25.2931		17.6856	17.5555	7.73761		-7.14327	0.594346	-0.594346	0.662345
TaSTP25-5A	Y158-15min	24.2217		17.1951	17.3188	6.90296		-7.14327	-0.240312	0.240312	1.18125
TaSTP25-5A	Y158-15min	24.6549	0.461918	17.5683	17.3188	7.33616		-7.14327	0.19289	-0.19289	0.874852	0.892998	0.279619	0.3095
TaSTP25-5A	Y158-15min	25.145		17.1929	17.3188	7.82621		-7.14327	0.682941	-0.682941	0.622894
TaSTP25-5A	Y158-30min	25.5881		17.8757	17.8145	7.77364		-7.14327	0.630368	-0.630368	0.646012
TaSTP25-5A	Y158-30min	25.4731	0.196378	17.7521	17.8145	7.65866		-7.14327	0.515396	-0.515396	0.699601	0.729294	0.101443	0.0614639
TaSTP25-5A	Y158-30min	25.2054		17.8157	17.8145	7.39091		-7.14327	0.247645	-0.247645	0.84227
TaSTP25-5B	Fi-0	24.3539		17.5476	17.3775	6.97638	125.922			133.946	0.940095
TaSTP25-5B	Fi-0	24.3582	0.14242	17.4145	17.3775	6.98065	126.295	7.06073	-7.06073	133.946	0.942879	1	0.101357	0.5
TaSTP25-5B	Fi-0	24.6027		17.1704	17.3775	7.22517	149.621			133.946	1.11703
TaSTP25-5B	Fi-5min	24.6174		17.6186	17.5915	7.0259		-7.06073	-0.0348296	0.0348296	1.02444
TaSTP25-5B	Fi-5min	24.8254	0.22878	17.5814	17.5915	7.23389		-7.06073	0.173158	-0.173158	0.886899	0.885888	0.139056	0.160124
TaSTP25-5B	Fi-5min	25.0743		17.5744	17.5915	7.48285		-7.06073	0.422118	-0.422118	0.746328
TaSTP25-5B	Fi-15min	25.2594		18.0775	18.1088	7.15058		-7.06073	0.089848	-0.089848	0.939622
TaSTP25-5B	Fi-15min	25.0389	0.11268	18.0741	18.1088	6.93007		-7.06073	-0.130665	0.130665	1.0948	1.00692	0.0796096	0.465314
TaSTP25-5B	Fi-15min	25.1894		18.1749	18.1088	7.08058		-7.06073	0.0198492	-0.0198492	0.986336
TaSTP25-5B	Fi-30min	25.3401		18.0849	18.1636	7.17653		-7.06073	0.115803	-0.115803	0.922868
TaSTP25-5B	Fi-30min	25.3511	0.0696192	18.275	18.1636	7.18746		-7.06073	0.126726	-0.126726	0.915907	0.894885	0.0425829	0.103417
TaSTP25-5B	Fi-30min	25.4658		18.1309	18.1636	7.30221		-7.06073	0.241477	-0.241477	0.845879
TaSTP25-5B	Y158-0	25.0394		17.1771	17.1546	7.88476		-7.06073	0.824024	-0.824024	0.564864
TaSTP25-5B	Y158-0	24.7866	0.147811	17.1923	17.1546	7.63198		-7.06073	0.571247	-0.571247	0.673035	0.63797	0.0633284	0.0050633
TaSTP25-5B	Y158-0	24.7802		17.0944	17.1546	7.62562		-7.06073	0.564885	-0.564885	0.676009
TaSTP25-5B	Y158-5min	24.5996		17.2972	17.3947	7.20486		-7.06073	0.144126	-0.144126	0.904928
TaSTP25-5B	Y158-5min	25.0476	0.270866	17.3997	17.3947	7.65284		-7.06073	0.592104	-0.592104	0.663375	0.737874	0.144954	0.0346908
TaSTP25-5B	Y158-5min	25.0874		17.4874	17.3947	7.69265		-7.06073	0.631917	-0.631917	0.645319
TaSTP25-5B	Y158-15min	25.0299		17.5011	17.4933	7.53663		-7.06073	0.475902	-0.475902	0.719017
TaSTP25-5B	Y158-15min	24.9135	0.0952166	17.4651	17.4933	7.4202		-7.06073	0.359467	-0.359467	0.779452	0.772657	0.0505854	0.0207461
TaSTP25-5B	Y158-15min	24.8412		17.5137	17.4933	7.34791		-7.06073	0.287183	-0.287183	0.819501
TaSTP25-5B	Y158-30min	25.0867		17.4656	17.4884	7.59836		-7.06073	0.537624	-0.537624	0.688904
TaSTP25-5B	Y158-30min	25.0489	0.155623	17.5413	17.4884	7.56051		-7.06073	0.49978	-0.49978	0.707215	0.658656	0.0688598	0.00581009
TaSTP25-5B	Y158-30min	25.3353		17.4581	17.4884	7.84698		-7.06073	0.786249	-0.786249	0.57985
TaSTP25-5D	Fi-0	23.5954		17.5476	17.3775	6.21783	74.4311			76.0173	0.979134
TaSTP25-5D	Fi-0	23.7066	0.0720425	17.4145	17.3775	6.32911	80.3991	6.24705	-6.24705	76.0173	1.05764	1	0.0505494	0.5
TaSTP25-5D	Fi-0	23.5717		17.1704	17.3775	6.1942	73.2217			76.0173	0.963224
TaSTP25-5D	Fi-5min	24.1085		17.6186	17.5915	6.51703		-6.24705	0.269981	-0.269981	0.829331
TaSTP25-5D	Fi-5min	24.0174	0.101775	17.5814	17.5915	6.42599		-6.24705	0.178939	-0.178939	0.883352	0.889146	0.0629129	0.0395321
TaSTP25-5D	Fi-5min	23.9053		17.5744	17.5915	6.31384		-6.24705	0.0667967	-0.0667967	0.954756
TaSTP25-5D	Fi-15min	24.154		18.0775	18.1088	6.04515		-6.24705	-0.2019	0.2019	1.15021
TaSTP25-5D	Fi-15min	24.4438	0.1493	18.0741	18.1088	6.33493		-6.24705	0.0878855	-0.0878855	0.940901	1.02913	0.108452	0.351597
TaSTP25-5D	Fi-15min	24.3613		18.1749	18.1088	6.25241		-6.24705	0.00536337	-0.00536337	0.996289
TaSTP25-5D	Fi-30min	24.5489		18.0849	18.1636	6.38524		-6.24705	0.138198	-0.138198	0.908653
TaSTP25-5D	Fi-30min	24.5885	0.0399063	18.275	18.1636	6.42486		-6.24705	0.177813	-0.177813	0.884042	0.909007	0.0251441	0.0350639
TaSTP25-5D	Fi-30min	24.5087		18.1309	18.1636	6.34505		-6.24705	0.0980011	-0.0980011	0.934327
TaSTP25-5D	Y158-0	24.3351		17.1771	17.1546	7.18048		-6.24705	0.933436	-0.933436	0.52361
TaSTP25-5D	Y158-0	24.6275	0.149787	17.1923	17.1546	7.47295		-6.24705	1.2259	-1.2259	0.427529	0.468736	0.0494768	0.000101022
TaSTP25-5D	Y158-0	24.5375		17.0944	17.1546	7.38289		-6.24705	1.13584	-1.13584	0.455069
TaSTP25-5D	Y158-5min	24.3033		17.2972	17.3947	6.90858		-6.24705	0.66153	-0.66153	0.632207
TaSTP25-5D	Y158-5min	24.4502	0.0834143	17.3997	17.3947	7.05547		-6.24705	0.808428	-0.808428	0.571004	0.611082	0.0347256	0.000365568
TaSTP25-5D	Y158-5min	24.3083		17.4874	17.3947	6.91355		-6.24705	0.666499	-0.666499	0.630034
TaSTP25-5D	Y158-15min	23.7796		17.5011	17.4933	6.28628		-6.24705	0.0392297	-0.0392297	0.973174
TaSTP25-5D	Y158-15min	24.1478	0.186389	17.4651	17.4933	6.65454		-6.24705	0.407494	-0.407494	0.753932	0.871312	0.110442	0.0851352
TaSTP25-5D	Y158-15min	23.9136		17.5137	17.4933	6.42032		-6.24705	0.173271	-0.173271	0.88683
TaSTP25-5D	Y158-30min	24.1181		17.4656	17.4884	6.62977		-6.24705	0.382727	-0.382727	0.766987
TaSTP25-5D	Y158-30min	24.1379	0.08401	17.5413	17.4884	6.64958		-6.24705	0.402531	-0.402531	0.75653	0.737553	0.042249	0.0012954
TaSTP25-5D	Y158-30min	24.2725		17.4581	17.4884	6.78417		-6.24705	0.537124	-0.537124	0.689143
TaSTP26-5A	Fi-0	25.3152		17.5476	17.3775	7.93767	245.175			208.712	1.17471
TaSTP26-5A	Fi-0	24.8908	0.219056	17.4145	17.3775	7.51326	182.69	7.69408	-7.69408	208.712	0.875323	1	0.155836	0.5
TaSTP26-5A	Fi-0	25.0088		17.1704	17.3775	7.63132	198.27			208.712	0.94997
TaSTP26-5A	Fi-5min	24.4665		17.6186	17.5915	6.87504		-7.69408	-0.81904	0.81904	1.76423
TaSTP26-5A	Fi-5min	24.1013	0.182601	17.5814	17.5915	6.50985		-7.69408	-1.18424	1.18424	2.27243	2.01244	0.254307	0.00368579
TaSTP26-5A	Fi-5min	24.2851		17.5744	17.5915	6.69362		-7.69408	-1.00046	1.00046	2.00064
TaSTP26-5A	Fi-15min	23.1348		18.0775	18.1088	5.02598		-7.69408	-2.66811	2.66811	6.35594
TaSTP26-5A	Fi-15min	23.3132	0.112446	18.0741	18.1088	5.20434		-7.69408	-2.48974	2.48974	5.61677	5.82534	0.463002	0.00065667
TaSTP26-5A	Fi-15min	23.3426		18.1749	18.1088	5.23378		-7.69408	-2.4603	2.4603	5.50331
TaSTP26-5A	Fi-30min	23.3064		18.0849	18.1636	5.14281		-7.69408	-2.55127	2.55127	5.86152
TaSTP26-5A	Fi-30min	23.3619	0.116006	18.275	18.1636	5.19824		-7.69408	-2.49584	2.49584	5.64058	6.02825	0.492672	0.000756495
TaSTP26-5A	Fi-30min	23.139		18.1309	18.1636	4.97541		-7.69408	-2.71867	2.71867	6.58265
TaSTP26-5A	Y158-0	26.1077		17.1771	17.1546	8.9531		-7.69408	1.25901	-1.25901	0.41783
TaSTP26-5A	Y158-0	26.0001	0.273725	17.1923	17.1546	8.84554		-7.69408	1.15146	-1.15146	0.45017	0.488862	0.0963897	0.00659564
TaSTP26-5A	Y158-0	25.5891		17.0944	17.1546	8.43445		-7.69408	0.74037	-0.74037	0.598586
TaSTP26-5A	Y158-5min	24.8243		17.2972	17.3947	7.42955		-7.69408	-0.264538	0.264538	1.20125
TaSTP26-5A	Y158-5min	24.4279	0.243315	17.3997	17.3947	7.03313		-7.69408	-0.660954	0.660954	1.58113	1.47166	0.235593	0.0263962
TaSTP26-5A	Y158-5min	24.3817		17.4874	17.3947	6.98691		-7.69408	-0.707177	0.707177	1.63261
TaSTP26-5A	Y158-15min	22.293		17.5011	17.4933	4.79968		-7.69408	-2.8944	2.8944	7.43536
TaSTP26-5A	Y158-15min	22.4274	0.1714	17.4651	17.4933	4.93412		-7.69408	-2.75996	2.75996	6.77379	6.69404	0.784239	0.00243268
TaSTP26-5A	Y158-15min	22.6333		17.5137	17.4933	5.13999		-7.69408	-2.55409	2.55409	5.87298
TaSTP26-5A	Y158-30min	21.253		17.4656	17.4884	3.76464		-7.69408	-3.92944	3.92944	15.2363
TaSTP26-5A	Y158-30min	21.5422	0.145498	17.5413	17.4884	4.0539		-7.69408	-3.64019	3.64019	12.4683	13.7424	1.39707	0.00181618
TaSTP26-5A	Y158-30min	21.4251		17.4581	17.4884	3.93679		-7.69408	-3.75729	3.75729	13.5225
TaSTP26-5B	Fi-0	31.0636		17.5476	17.3775	13.6861	13180.4			11701.2	1.12642
TaSTP26-5B	Fi-0	30.778	0.154866	17.4145	17.3775	13.4004	10812.7	13.5087	-13.5087	11701.2	0.924069	1	0.11022	0.5
TaSTP26-5B	Fi-0	30.8171		17.1704	17.3775	13.4396	11110.4			11701.2	0.94951
TaSTP26-5B	Fi-5min	32.0464		17.6186	17.5915	14.4549		-13.5087	0.946217	-0.946217	0.518992
TaSTP26-5B	Fi-5min	31.4376	0.449263	17.5814	17.5915	13.8461		-13.5087	0.337419	-0.337419	0.791456	0.75447	0.219336	0.0915899
TaSTP26-5B	Fi-5min	31.1697		17.5744	17.5915	13.5782		-13.5087	0.0695096	-0.0695096	0.952962
TaSTP26-5B	Fi-15min	32.8698		18.0775	18.1088	14.761		-13.5087	1.25224	-1.25224	0.419797
TaSTP26-5B	Fi-15min	32.0828	0.40139	18.0741	18.1088	13.974		-13.5087	0.465257	-0.465257	0.724342	0.54851	0.157646	0.00954123
TaSTP26-5B	Fi-15min	32.6136		18.1749	18.1088	14.5047		-13.5087	0.995995	-0.995995	0.50139
TaSTP26-5B	Fi-30min	32.6939		18.0849	18.1636	14.5302		-13.5087	1.02152	-1.02152	0.492597
TaSTP26-5B	Fi-30min	33.3261	0.322388	18.275	18.1636	15.1625		-13.5087	1.65379	-1.65379	0.317805	0.392386	0.0901709	0.0010378
TaSTP26-5B	Fi-30min	33.1194		18.1309	18.1636	14.9558		-13.5087	1.44711	-1.44711	0.366756
TaSTP26-5B	Y158-0	28.2369		17.1771	17.1546	11.0823		-13.5087	-2.42638	2.42638	5.37543
TaSTP26-5B	Y158-0	28.3182	0.0542436	17.1923	17.1546	11.1636		-13.5087	-2.34511	2.34511	5.08098	5.30431	0.197608	2.17254e-05
TaSTP26-5B	Y158-0	28.2153		17.0944	17.1546	11.0607		-13.5087	-2.44798	2.44798	5.45651
TaSTP26-5B	Y158-5min	28.9949		17.2972	17.3947	11.6002		-13.5087	-1.90856	1.90856	3.75433
TaSTP26-5B	Y158-5min	28.4066	0.300194	17.3997	17.3947	11.0118		-13.5087	-2.49692	2.49692	5.64479	4.56127	0.975103	0.0114585
TaSTP26-5B	Y158-5min	28.8043		17.4874	17.3947	11.4095		-13.5087	-2.09919	2.09919	4.28469
TaSTP26-5B	Y158-15min	28.8648		17.5011	17.4933	11.3716		-13.5087	-2.13717	2.13717	4.39899
TaSTP26-5B	Y158-15min	28.4168	0.236001	17.4651	17.4933	10.9235		-13.5087	-2.58521	2.58521	6.00102	5.03325	0.851492	0.00669912
TaSTP26-5B	Y158-15min	28.7694		17.5137	17.4933	11.2761		-13.5087	-2.23259	2.23259	4.69975
TaSTP26-5B	Y158-30min	29.0966		17.4656	17.4884	11.6083		-13.5087	-1.90046	1.90046	3.73333
TaSTP26-5B	Y158-30min	29.0561	0.0305673	17.5413	17.4884	11.5677		-13.5087	-1.94101	1.94101	3.83973	3.82155	0.0806832	4.23741e-06
TaSTP26-5B	Y158-30min	29.0367		17.4581	17.4884	11.5484		-13.5087	-1.96036	1.96036	3.89159
TaSTP26-5D	Fi-0	20.5739		17.5778	17.3355	3.23844	9.43772			8.85646	1.06563
TaSTP26-5D	Fi-0	20.4131	0.0834659	17.6239	17.3355	3.07762	8.4422	3.14511	-3.14511	8.85646	0.953224	1	0.0585274	0.5
TaSTP26-5D	Fi-0	20.4548		16.8047	17.3355	3.11927	8.68947			8.85646	0.981144
TaSTP26-5D	Fi-5min	19.6962		17.0616	17.1028	2.59341		-3.14511	-0.551703	0.551703	1.46581
TaSTP26-5D	Fi-5min	19.409	0.297917	17.0575	17.1028	2.30626		-3.14511	-0.838845	0.838845	1.78862	1.47933	0.302753	0.0531424
TaSTP26-5D	Fi-5min	20.0047		17.1892	17.1028	2.90197		-3.14511	-0.243139	0.243139	1.18356
TaSTP26-5D	Fi-15min	18.6061		17.3936	17.3982	1.2079		-3.14511	-1.93721	1.93721	3.82964
TaSTP26-5D	Fi-15min	18.6954	0.25013	17.5698	17.3982	1.29718		-3.14511	-1.84793	1.84793	3.59983	3.39752	0.561316	0.00846883
TaSTP26-5D	Fi-15min	19.077		17.2312	17.3982	1.67882		-3.14511	-1.46629	1.46629	2.7631
TaSTP26-5D	Fi-30min	18.9462		17.2526	17.1732	1.77295		-3.14511	-1.37216	1.37216	2.58858
TaSTP26-5D	Fi-30min	19.0084	0.172477	17.1942	17.1732	1.83524		-3.14511	-1.30987	1.30987	2.47919	2.37809	0.275334	0.00521637
TaSTP26-5D	Fi-30min	19.2711		17.0729	17.1732	2.09792		-3.14511	-1.04719	1.04719	2.0665
TaSTP26-5D	Y158-0	21.4189		18.3652	18.539	2.87989		-3.14511	-0.265216	0.265216	1.20182
TaSTP26-5D	Y158-0	21.4214	0.0356491	18.4521	18.539	2.88239		-3.14511	-0.26272	0.26272	1.19974	1.18402	0.0290467	0.00870444
TaSTP26-5D	Y158-0	21.4818		18.7997	18.539	2.94285		-3.14511	-0.20226	0.20226	1.1505
TaSTP26-5D	Y158-5min	19.6372		18.2113	18.4009	1.23635		-3.14511	-1.90876	1.90876	3.75487
TaSTP26-5D	Y158-5min	19.7011	0.153555	18.4764	18.4009	1.30022		-3.14511	-1.84489	1.84489	3.59225	3.47126	0.359694	0.00296184
TaSTP26-5D	Y158-5min	19.9293		18.515	18.4009	1.52843		-3.14511	-1.61668	1.61668	3.06668
TaSTP26-5D	Y158-15min	19.5504		17.4139	17.3417	2.20868		-3.14511	-0.936424	0.936424	1.91378
TaSTP26-5D	Y158-15min	19.5974	0.0869146	17.3418	17.3417	2.25565		-3.14511	-0.889458	0.889458	1.85248	1.82305	0.108472	0.000619147
TaSTP26-5D	Y158-15min	19.7188		17.2694	17.3417	2.37711		-3.14511	-0.767999	0.767999	1.70291
TaSTP26-5D	Y158-30min	20.6126		17.3538	17.2048	3.40777		-3.14511	0.262662	-0.262662	0.833549
TaSTP26-5D	Y158-30min	20.7435	0.146734	17.1644	17.2048	3.53863		-3.14511	0.393519	-0.393519	0.76127	0.842487	0.0860349	0.0333885
TaSTP26-5D	Y158-30min	20.4505		17.0963	17.2048	3.24571		-3.14511	0.100604	-0.100604	0.932642
TaSTP11-6A	Fi-0	30.7566		17.5476	17.3775	13.3791	10654			10576.8	1.00731
TaSTP11-6A	Fi-0	30.8768	0.143615	17.4145	17.3775	13.4993	11579.3	13.3639	-13.3639	10576.8	1.09479	1	0.0986441	0.5
TaSTP11-6A	Fi-0	30.5908		17.1704	17.3775	13.2132	9496.93			10576.8	0.897905
TaSTP11-6A	Fi-5min	31.2456		17.6186	17.5915	13.6541		-13.3639	0.290251	-0.290251	0.81776
TaSTP11-6A	Fi-5min	31.4153	0.459114	17.5814	17.5915	13.8239		-13.3639	0.460009	-0.460009	0.726982	0.956696	0.322472	0.420858
TaSTP11-6A	Fi-5min	30.549		17.5744	17.5915	12.9575		-13.3639	-0.406371	0.406371	1.32535
TaSTP11-6A	Fi-15min	31.4348		18.0775	18.1088	13.326		-13.3639	-0.0378696	0.0378696	1.0266
TaSTP11-6A	Fi-15min	30.5334	0.507208	18.0741	18.1088	12.4246		-13.3639	-0.939287	0.939287	1.91758	1.33511	0.50473	0.184544
TaSTP11-6A	Fi-15min	31.3871		18.1749	18.1088	13.2782		-13.3639	-0.0856315	0.0856315	1.06115
TaSTP11-6A	Fi-30min	31.7351		18.0849	18.1636	13.5714		-13.3639	0.207563	-0.207563	0.865999
TaSTP11-6A	Fi-30min	30.9328	0.408142	18.275	18.1636	12.7692		-13.3639	-0.594645	0.594645	1.5101	1.20937	0.324162	0.190678
TaSTP11-6A	Fi-30min	31.2032		18.1309	18.1636	13.0396		-13.3639	-0.32426	0.32426	1.25202
TaSTP11-6A	Y158-0	30.963		17.1771	17.1546	13.8084		-13.3639	0.444508	-0.444508	0.734835
TaSTP11-6A	Y158-0	30.4764	0.244237	17.1923	17.1546	13.3218		-13.3639	-0.0420827	0.0420827	1.0296	0.885639	0.147501	0.167597
TaSTP11-6A	Y158-0	30.6826		17.0944	17.1546	13.528		-13.3639	0.164104	-0.164104	0.892483
TaSTP11-6A	Y158-5min	30.9299		17.2972	17.3947	13.5351		-13.3639	0.17126	-0.17126	0.888067
TaSTP11-6A	Y158-5min	30.7011	0.146752	17.3997	17.3947	13.3063		-13.3639	-0.0575265	0.0575265	1.04068	0.929881	0.0969114	0.214704
TaSTP11-6A	Y158-5min	30.9747		17.4874	17.3947	13.58		-13.3639	0.216087	-0.216087	0.860897
TaSTP11-6A	Y158-15min	32.1		17.5011	17.4933	14.6067		-13.3639	1.24283	-1.24283	0.422543
TaSTP11-6A	Y158-15min	31.8268	0.247937	17.4651	17.4933	14.3335		-13.3639	0.96965	-0.96965	0.51063	0.509556	0.0864801	0.00155372
TaSTP11-6A	Y158-15min	31.605		17.5137	17.4933	14.1117		-13.3639	0.747842	-0.747842	0.595494
TaSTP11-6A	Y158-30min	32.8687		17.4656	17.4884	15.3803		-13.3639	2.01643	-2.01643	0.247168
TaSTP11-6A	Y158-30min	32.0173	0.451231	17.5413	17.4884	14.529		-13.3639	1.16511	-1.16511	0.445929	0.363492	0.103623	0.000770627
TaSTP11-6A	Y158-30min	32.1836		17.4581	17.4884	14.6953		-13.3639	1.33141	-1.33141	0.397379
TaSTP13-6A	Fi-0	25.1022		17.979	17.941	7.16125	143.137			132.525	1.08008
TaSTP13-6A	Fi-0	24.9328	0.0982001	18.0725	17.941	6.99186	127.28	7.04786	-7.04786	132.525	0.960421	1	0.0693492	0.5
TaSTP13-6A	Fi-0	24.9315		17.7715	17.941	6.99048	127.158			132.525	0.959503
TaSTP13-6A	Fi-5min	25.4424		18.1584	17.9922	7.45027		-7.04786	0.402404	-0.402404	0.756597
TaSTP13-6A	Fi-5min	25.3926	0.0726389	18.0225	17.9922	7.40043		-7.04786	0.352565	-0.352565	0.78319	0.749674	0.0374603	0.00553651
TaSTP13-6A	Fi-5min	25.5357		17.7957	17.9922	7.54353		-7.04786	0.495664	-0.495664	0.709235
TaSTP13-6A	Fi-15min	24.603		17.4287	17.5033	7.09961		-7.04786	0.0517461	-0.0517461	0.964768
TaSTP13-6A	Fi-15min	24.4965	0.113042	17.3424	17.5033	6.99313		-7.04786	-0.0547321	0.0547321	1.03867	0.96384	0.075294	0.286962
TaSTP13-6A	Fi-15min	24.7224		17.7389	17.5033	7.21909		-7.04786	0.171228	-0.171228	0.888087
TaSTP13-6A	Fi-30min	25.6343		18.0686	17.9997	7.6346		-7.04786	0.586733	-0.586733	0.665849
TaSTP13-6A	Fi-30min	25.5639	0.0367605	18.0716	17.9997	7.56426		-7.04786	0.516401	-0.516401	0.699114	0.685357	0.017362	0.00595987
TaSTP13-6A	Fi-30min	25.5805		17.8588	17.9997	7.58088		-7.04786	0.533017	-0.533017	0.691108
TaSTP13-6A	Y158-0	25.2622		18.4324	18.1732	7.08902		-7.04786	0.0411591	-0.0411591	0.971874
TaSTP13-6A	Y158-0	25.506	0.233501	18.0278	18.1732	7.33276		-7.04786	0.284893	-0.284893	0.820802	0.831956	0.134688	0.0753652
TaSTP13-6A	Y158-0	25.7291		18.0594	18.1732	7.55587		-7.04786	0.508009	-0.508009	0.703192
TaSTP13-6A	Y158-5min	24.2612		17.4616	17.4258	6.83538		-7.04786	-0.21248	0.21248	1.15868
TaSTP13-6A	Y158-5min	24.097	0.145664	17.5177	17.4258	6.67121		-7.04786	-0.376654	0.376654	1.29833	1.29138	0.129374	0.0200083
TaSTP13-6A	Y158-5min	23.9707		17.298	17.4258	6.54487		-7.04786	-0.502988	0.502988	1.41715
TaSTP13-6A	Y158-15min	23.9478		17.8891	17.7291	6.21874		-7.04786	-0.829119	0.829119	1.7766
TaSTP13-6A	Y158-15min	24.0649	0.245981	17.663	17.7291	6.33586		-7.04786	-0.712002	0.712002	1.63808	1.89577	0.33364	0.0192271
TaSTP13-6A	Y158-15min	23.5926		17.6351	17.7291	5.8635		-7.04786	-1.18436	1.18436	2.27263
TaSTP13-6A	Y158-30min	25.0031		17.5925	17.6719	7.33118		-7.04786	0.283314	-0.283314	0.821702
TaSTP13-6A	Y158-30min	24.9593	0.0269873	17.7505	17.6719	7.28742		-7.04786	0.239554	-0.239554	0.847007	0.839647	0.0156248	0.0254849
TaSTP13-6A	Y158-30min	24.9538		17.6727	17.6719	7.28193		-7.04786	0.234071	-0.234071	0.850233
TaSTP13-6B	Fi-0	25.7565		17.5476	17.3775	8.37902	332.917			390.184	0.853231
TaSTP13-6B	Fi-0	26.0946	0.19131	17.4145	17.3775	8.71706	420.82	8.59978	-8.59978	390.184	1.07852	1	0.127209	0.5
TaSTP13-6B	Fi-0	26.0808		17.1704	17.3775	8.70327	416.816			390.184	1.06825
TaSTP13-6B	Fi-5min	26.205		17.6186	17.5915	8.61356		-8.59978	0.0137795	-0.0137795	0.990494
TaSTP13-6B	Fi-5min	26.4495	0.142034	17.5814	17.5915	8.85809		-8.59978	0.258306	-0.258306	0.836069	0.886977	0.089653	0.14198
TaSTP13-6B	Fi-5min	26.4525		17.5744	17.5915	8.86103		-8.59978	0.261247	-0.261247	0.834366
TaSTP13-6B	Fi-15min	26.3212		18.0775	18.1088	8.21239		-8.59978	-0.387392	0.387392	1.30803
TaSTP13-6B	Fi-15min	26.8455	0.26511	18.0741	18.1088	8.73667		-8.59978	0.13689	-0.13689	0.909478	1.12042	0.200297	0.218646
TaSTP13-6B	Fi-15min	26.5148		18.1749	18.1088	8.406		-8.59978	-0.193782	0.193782	1.14376
TaSTP13-6B	Fi-30min	26.4286		18.0849	18.1636	8.26494		-8.59978	-0.334839	0.334839	1.26124
TaSTP13-6B	Fi-30min	26.815	0.211309	18.275	18.1636	8.65138		-8.59978	0.0515978	-0.0515978	0.964867	1.14952	0.161087	0.139504
TaSTP13-6B	Fi-30min	26.4736		18.1309	18.1636	8.30999		-8.59978	-0.289791	0.289791	1.22246
TaSTP13-6B	Y158-0	25.5197		17.1771	17.1546	8.36515		-8.59978	-0.234629	0.234629	1.1766
TaSTP13-6B	Y158-0	25.6593	0.0953559	17.1923	17.1546	8.50468		-8.59978	-0.0951019	0.0951019	1.06814	1.09388	0.0733244	0.172198
TaSTP13-6B	Y158-0	25.7021		17.0944	17.1546	8.54751		-8.59978	-0.052272	0.052272	1.0369
TaSTP13-6B	Y158-5min	25.4649		17.2972	17.3947	8.07011		-8.59978	-0.529671	0.529671	1.4436
TaSTP13-6B	Y158-5min	25.4571	0.00865242	17.3997	17.3947	8.06236		-8.59978	-0.537418	0.537418	1.45137	1.44302	0.00865169	0.0129717
TaSTP13-6B	Y158-5min	25.4744		17.4874	17.3947	8.07964		-8.59978	-0.520143	0.520143	1.4341
TaSTP13-6B	Y158-15min	25.3095		17.5011	17.4933	7.81618		-8.59978	-0.7836	0.7836	1.72142
TaSTP13-6B	Y158-15min	25.4841	0.0947568	17.4651	17.4933	7.99082		-8.59978	-0.608959	0.608959	1.52516	1.6467	0.106175	0.00139772
TaSTP13-6B	Y158-15min	25.3331		17.5137	17.4933	7.83977		-8.59978	-0.760013	0.760013	1.69351
TaSTP13-6B	Y158-30min	25.7507		17.4656	17.4884	8.26233		-8.59978	-0.337448	0.337448	1.26352
TaSTP13-6B	Y158-30min	26.0477	0.166222	17.5413	17.4884	8.55938		-8.59978	-0.0404004	0.0404004	1.0284	1.17956	0.131179	0.0820158
TaSTP13-6B	Y158-30min	25.7699		17.4581	17.4884	8.28159		-8.59978	-0.318195	0.318195	1.24677
TaSTP15-2B	Fi-0	29.1021		17.5955	17.5217	11.5804	3062.28			3004.79	1.01914
TaSTP15-2B	Fi-0	29.0875	0.0360362	17.6691	17.5217	11.5659	3031.59	11.5527	-11.5527	3004.79	1.00892	1	0.0248283	0.5
TaSTP15-2B	Fi-0	29.0337		17.3004	17.5217	11.512	2920.48			3004.79	0.971944
TaSTP15-2B	Fi-5min	30.1752		17.7511	17.6916	12.4836		-11.5527	0.930876	-0.930876	0.52454
TaSTP15-2B	Fi-5min	29.8784	0.150696	17.78	17.6916	12.1869		-11.5527	0.634132	-0.634132	0.644329	0.577372	0.0611308	0.00136805
TaSTP15-2B	Fi-5min	30.0725		17.5435	17.6916	12.3809		-11.5527	0.828161	-0.828161	0.563247
TaSTP15-2B	Fi-15min	29.8607		18.1835	18.1877	11.673		-11.5527	0.12028	-0.12028	0.920009
TaSTP15-2B	Fi-15min	30.0601	0.09986	18.1697	18.1877	11.8724		-11.5527	0.31965	-0.31965	0.801264	0.85793	0.0595572	0.0193425
TaSTP15-2B	Fi-15min	29.9707		18.21	18.1877	11.7829		-11.5527	0.2302	-0.2302	0.852516
TaSTP15-2B	Fi-30min	29.6724		18.2567	18.2026	11.4698		-11.5527	-0.082974	0.082974	1.0592
TaSTP15-2B	Fi-30min	30.49	0.509646	18.2242	18.2026	12.2873		-11.5527	0.734587	-0.734587	0.60099	0.936659	0.294206	0.372717
TaSTP15-2B	Fi-30min	29.554		18.127	18.2026	11.3514		-11.5527	-0.201368	0.201368	1.14979
TaSTP15-2B	Y158-0	27.7071		17.2786	17.366	10.3411		-11.5527	-1.21162	1.21162	2.31598
TaSTP15-2B	Y158-0	27.7651	0.10373	17.382	17.366	10.3992		-11.5527	-1.15358	1.15358	2.22466	2.36626	0.172333	0.00228341
TaSTP15-2B	Y158-0	27.5636		17.4373	17.366	10.1977		-11.5527	-1.35509	1.35509	2.55814
TaSTP15-2B	Y158-5min	28.5287		17.4531	17.5393	10.9894		-11.5527	-0.563301	0.563301	1.47765
TaSTP15-2B	Y158-5min	28.5248	0.0304063	17.7337	17.5393	10.9855		-11.5527	-0.567239	0.567239	1.48169	1.49796	0.0317573	2.19287e-05
TaSTP15-2B	Y158-5min	28.4742		17.4311	17.5393	10.9349		-11.5527	-0.617825	0.617825	1.53456
TaSTP15-2B	Y158-15min	28.6421		17.8227	17.7273	10.9149		-11.5527	-0.637888	0.637888	1.55605
TaSTP15-2B	Y158-15min	28.5514	0.252937	17.7773	17.7273	10.8241		-11.5527	-0.728617	0.728617	1.65705	1.79264	0.326252	0.0256697
TaSTP15-2B	Y158-15min	28.1658		17.5818	17.7273	10.4385		-11.5527	-1.11425	1.11425	2.16482
TaSTP15-2B	Y158-30min	28.5085		18.0514	18.0491	10.4594		-11.5527	-1.09333	1.09333	2.13367
TaSTP15-2B	Y158-30min	28.1851	0.178123	17.9795	18.0491	10.1359		-11.5527	-1.4168	1.4168	2.66993	2.3286	0.296588	0.0078424
TaSTP15-2B	Y158-30min	28.4761		18.1164	18.0491	10.4269		-11.5527	-1.1258	1.1258	2.18222
TaSTP16-2B	Fi-0	32.0926		17.5955	17.5217	14.5709	24338.4			34745.8	0.70047
TaSTP16-2B	Fi-0	32.4783	0.495209	17.6691	17.5217	14.9566	31797.2	15.0271	-15.0271	34745.8	0.915137	1	0.34977	0.5
TaSTP16-2B	Fi-0	33.0755		17.3004	17.5217	15.5538	48101.9			34745.8	1.38439
TaSTP16-2B	Fi-5min	31.6337		17.7511	17.6916	13.9421		-15.0271	-1.08498	1.08498	2.12135
TaSTP16-2B	Fi-5min	32.2957	0.413009	17.78	17.6916	14.6041		-15.0271	-0.42298	0.42298	1.34069	1.91022	0.498693	0.0339152
TaSTP16-2B	Fi-5min	31.5369		17.5435	17.6916	13.8453		-15.0271	-1.18182	1.18182	2.26862
TaSTP16-2B	Fi-15min	Undetermined		18.1835	18.1877	/		-15.0271	/	/	/
TaSTP16-2B	Fi-15min	31.1656	0.335996	18.1697	18.1877	12.9779		-15.0271	-2.04921	2.04921	4.1388	4.94604	1.14161	0.0557005
TaSTP16-2B	Fi-15min	30.6905		18.21	18.1877	12.5027		-15.0271	-2.52438	2.52438	5.75328
TaSTP16-2B	Fi-30min	31.5214		18.2567	18.2026	13.3188		-15.0271	-1.7083	1.7083	3.26777
TaSTP16-2B	Fi-30min	31.9969	0.268723	18.2242	18.2026	13.7942		-15.0271	-1.23289	1.23289	2.35037	2.94649	0.516782	0.00408017
TaSTP16-2B	Fi-30min	31.5421		18.127	18.2026	13.3395		-15.0271	-1.68766	1.68766	3.22135
TaSTP16-2B	Y158-0	31.1173		17.2786	17.366	13.7513		-15.0271	-1.27578	1.27578	2.4213
TaSTP16-2B	Y158-0	30.5825	0.378194	17.382	17.366	13.2165		-15.0271	-1.81063	1.81063	3.50795	2.96462	0.768379	0.0686324
TaSTP16-2B	Y158-0	Undetermined		17.4373	17.366	/		-15.0271	/	/	/
TaSTP16-2B	Y158-5min	30.282		17.4531	17.5393	12.7427		-15.0271	-2.28439	2.28439	4.87159
TaSTP16-2B	Y158-5min	30.331	0.0249428	17.7337	17.5393	12.7917		-15.0271	-2.23543	2.23543	4.70903	4.79926	0.0827451	0.000903929
TaSTP16-2B	Y158-5min	30.2982		17.4311	17.5393	12.7589		-15.0271	-2.26818	2.26818	4.81715
TaSTP16-2B	Y158-15min	29.6918		17.8227	17.7273	11.9645		-15.0271	-3.06261	3.06261	8.35483
TaSTP16-2B	Y158-15min	29.9489	0.192281	17.7773	17.7273	12.2217		-15.0271	-2.80547	2.80547	6.99085	8.13976	1.0579	0.001921
TaSTP16-2B	Y158-15min	29.5727		17.5818	17.7273	11.8454		-15.0271	-3.18168	3.18168	9.0736
TaSTP16-2B	Y158-30min	29.0817		18.0514	18.0491	11.0326		-15.0271	-3.99451	3.99451	15.9393
TaSTP16-2B	Y158-30min	29.2379	0.110402	17.9795	18.0491	11.1887		-15.0271	-3.83838	3.83838	14.3043	15.1218	1.15606	0.0137628
TaSTP16-2B	Y158-30min	Undetermined		18.1164	18.0491	/		-15.0271	/	/	/
TaSTP18-2B	Fi-0	28.1368		17.5955	17.5217	10.6151	1568.44			1551.46	1.01094
TaSTP18-2B	Fi-0	28.1139	0.0136533	17.6691	17.5217	10.5922	1543.77	10.5994	-10.5994	1551.46	0.995045	1	0.00948908	0.5
TaSTP18-2B	Fi-0	28.1124		17.3004	17.5217	10.5907	1542.17			1551.46	0.994014
TaSTP18-2B	Fi-5min	28.276		17.7511	17.6916	10.5844		-10.5994	-0.0149374	0.0149374	1.01041
TaSTP18-2B	Fi-5min	28.0822	0.181239	17.78	17.6916	10.3907		-10.5994	-0.208715	0.208715	1.15566	1.02172	0.128659	0.398903
TaSTP18-2B	Fi-5min	28.4444		17.5435	17.6916	10.7528		-10.5994	0.153467	-0.153467	0.899087
TaSTP18-2B	Fi-15min	29.1962		18.1835	18.1877	11.0085		-10.5994	0.409118	-0.409118	0.753083
TaSTP18-2B	Fi-15min	28.8602	0.171647	18.1697	18.1877	10.6725		-10.5994	0.0731241	-0.0731241	0.950577	0.838243	0.101513	0.0543899
TaSTP18-2B	Fi-15min	29.0892		18.21	18.1877	10.9015		-10.5994	0.302106	-0.302106	0.811067
TaSTP18-2B	Fi-30min	29.1475		18.2567	18.2026	10.9449		-10.5994	0.345514	-0.345514	0.787028
TaSTP18-2B	Fi-30min	28.6348	0.344533	18.2242	18.2026	10.4321		-10.5994	-0.167225	0.167225	1.1229	0.874344	0.218403	0.212008
TaSTP18-2B	Fi-30min	29.2898		18.127	18.2026	11.0872		-10.5994	0.48781	-0.48781	0.713107
TaSTP18-2B	Y158-0	27.9098		17.2786	17.366	10.5438		-10.5994	-0.0555381	0.0555381	1.03925
TaSTP18-2B	Y158-0	28.2362	0.24142	17.382	17.366	10.8702		-10.5994	0.270832	-0.270832	0.828841	1.00573	0.162742	0.478472
TaSTP18-2B	Y158-0	27.7648		17.4373	17.366	10.3989		-10.5994	-0.200513	0.200513	1.14911
TaSTP18-2B	Y158-5min	28.4302		17.4531	17.5393	10.8909		-10.5994	0.291535	-0.291535	0.817032
TaSTP18-2B	Y158-5min	28.2677	0.0969353	17.7337	17.5393	10.7284		-10.5994	0.129023	-0.129023	0.914451	0.884161	0.0582272	0.0356433
TaSTP18-2B	Y158-5min	28.2574		17.4311	17.5393	10.7181		-10.5994	0.118728	-0.118728	0.920999
TaSTP18-2B	Y158-15min	28.3396		17.8227	17.7273	10.6123		-10.5994	0.012949	-0.012949	0.991065
TaSTP18-2B	Y158-15min	28.2459	0.0743851	17.7773	17.7273	10.5186		-10.5994	-0.0807586	0.0807586	1.05757	1.00127	0.0519569	0.485162
TaSTP18-2B	Y158-15min	28.3928		17.5818	17.7273	10.6655		-10.5994	0.0661631	-0.0661631	0.955175
TaSTP18-2B	Y158-30min	28.6747		18.0514	18.0491	10.6256		-10.5994	0.0262507	-0.0262507	0.981969
TaSTP18-2B	Y158-30min	28.1074	0.297818	17.9795	18.0491	10.0583		-10.5994	-0.541079	0.541079	1.45506	1.25663	0.245588	0.105931
TaSTP18-2B	Y158-30min	28.2339		18.1164	18.0491	10.1848		-10.5994	-0.414541	0.414541	1.33287
TaSTP3-3A.1	Fi-0	26.1312		17.5955	17.5217	8.60951	390.59			385.583	1.01299
TaSTP3-3A.1	Fi-0	26.2898	0.202012	17.6691	17.5217	8.76816	435.993	8.58157	-8.58157	385.583	1.13074	1	0.13769	0.5
TaSTP3-3A.1	Fi-0	25.8887		17.3004	17.5217	8.36704	330.165			385.583	0.856277
TaSTP3-3A.1	Fi-5min	26.3318		17.7511	17.6916	8.64021		-8.58157	0.0586383	-0.0586383	0.96017
TaSTP3-3A.1	Fi-5min	26.2854	0.238353	17.78	17.6916	8.59383		-8.58157	0.0122581	-0.0122581	0.991539	0.895206	0.140566	0.204258
TaSTP3-3A.1	Fi-5min	26.7195		17.5435	17.6916	9.0279		-8.58157	0.446329	-0.446329	0.733908
TaSTP3-3A.1	Fi-15min	25.7455		18.1835	18.1877	7.55774		-8.58157	-1.02383	1.02383	2.03331
TaSTP3-3A.1	Fi-15min	26.1568	0.258524	18.1697	18.1877	7.96906		-8.58157	-0.61251	0.61251	1.52892	1.89674	0.322042	0.0131691
TaSTP3-3A.1	Fi-15min	25.6798		18.21	18.1877	7.49208		-8.58157	-1.08949	1.08949	2.12799
TaSTP3-3A.1	Fi-30min	25.8961		18.2567	18.2026	7.6935		-8.58157	-0.888076	0.888076	1.85071
TaSTP3-3A.1	Fi-30min	25.3119	0.307653	18.2242	18.2026	7.10922		-8.58157	-1.47235	1.47235	2.77473	2.21457	0.492297	0.0210973
TaSTP3-3A.1	Fi-30min	25.7711		18.127	18.2026	7.56846		-8.58157	-1.01311	1.01311	2.01826
TaSTP3-3A.1	Y158-0	25.4482		17.2786	17.366	8.08227		-8.58157	-0.499304	0.499304	1.41353
TaSTP3-3A.1	Y158-0	25.7317	0.17881	17.382	17.366	8.3657		-8.58157	-0.215868	0.215868	1.1614	1.34514	0.160842	0.0244862
TaSTP3-3A.1	Y158-0	25.4011		17.4373	17.366	8.03513		-8.58157	-0.546442	0.546442	1.46048
TaSTP3-3A.1	Y158-5min	26.2877		17.4531	17.5393	8.74839		-8.58157	0.166814	-0.166814	0.890808
TaSTP3-3A.1	Y158-5min	26.0397	0.13438	17.7337	17.5393	8.50045		-8.58157	-0.0811263	0.0811263	1.05784	0.953598	0.0909073	0.327679
TaSTP3-3A.1	Y158-5min	26.2535		17.4311	17.5393	8.71424		-8.58157	0.132667	-0.132667	0.912143
TaSTP3-3A.1	Y158-15min	25.5787		17.8227	17.7273	7.85138		-8.58157	-0.730188	0.730188	1.65886
TaSTP3-3A.1	Y158-15min	25.733	0.12234	17.7773	17.7273	8.0057		-8.58157	-0.575875	0.575875	1.49058	1.63725	0.137151	0.00237194
TaSTP3-3A.1	Y158-15min	25.4914		17.5818	17.7273	7.7641		-8.58157	-0.817475	0.817475	1.76232
TaSTP3-3A.1	Y158-30min	24.7256		18.0514	18.0491	6.67651		-8.58157	-1.90507	1.90507	3.74526
TaSTP3-3A.1	Y158-30min	25.2115	0.270876	17.9795	18.0491	7.16239		-8.58157	-1.41918	1.41918	2.67434	3.05348	0.600022	0.0113384
TaSTP3-3A.1	Y158-30min	25.1761		18.1164	18.0491	7.12696		-8.58157	-1.45461	1.45461	2.74083
TaSTP18-2A	Fi-0	30.2211		16.9275	16.8468	13.3743	10618.5			11301.5	0.939571
TaSTP18-2A	Fi-0	30.4697	0.141497	16.9538	16.8468	13.6228	12615	13.4595	-13.4595	11301.5	1.11622	1	0.100679	0.5
TaSTP18-2A	Fi-0	30.2282		16.6593	16.8468	13.3814	10670.9			11301.5	0.944205
TaSTP18-2A	Fi-5min	30.4797		17.155	17.1396	13.3402		-13.4595	-0.119325	0.119325	1.08623
TaSTP18-2A	Fi-5min	30.241	0.19848	17.1604	17.1396	13.1014		-13.4595	-0.358088	0.358088	1.28173	1.11445	0.155101	0.17662
TaSTP18-2A	Fi-5min	30.635		17.1033	17.1396	13.4954		-13.4595	0.0359341	-0.0359341	0.9754
TaSTP18-2A	Fi-15min	31.1162		17.6229	17.5627	13.5535		-13.4595	0.0939477	-0.0939477	0.936955
TaSTP18-2A	Fi-15min	31.4535	0.18067	17.5954	17.5627	13.8908		-13.4595	0.431297	-0.431297	0.741595	0.85983	0.103966	0.0844074
TaSTP18-2A	Fi-15min	31.1727		17.4699	17.5627	13.61		-13.4595	0.150498	-0.150498	0.90094
TaSTP18-2A	Fi-30min	31.5233		17.4911	17.6578	13.8655		-13.4595	0.405963	-0.405963	0.754732
TaSTP18-2A	Fi-30min	31.2523	0.334415	17.7933	17.6578	13.5945		-13.4595	0.135001	-0.135001	0.910669	0.746578	0.168317	0.0519193
TaSTP18-2A	Fi-30min	31.9174		17.689	17.6578	14.2596		-13.4595	0.800042	-0.800042	0.574332
TaSTP18-2A	Y158-0	29.6854		16.6544	16.6967	12.9887		-13.4595	-0.470775	0.470775	1.38585
TaSTP18-2A	Y158-0	29.5831	0.0547044	16.7661	16.6967	12.8864		-13.4595	-0.573113	0.573113	1.48773	1.4255	0.054563	0.0035038
TaSTP18-2A	Y158-0	29.6678		16.6697	16.6967	12.9711		-13.4595	-0.488435	0.488435	1.40292
TaSTP18-2A	Y158-5min	29.6579		16.7388	16.907	12.7509		-13.4595	-0.708623	0.708623	1.63424
TaSTP18-2A	Y158-5min	30.2875	0.39712	17.1167	16.907	13.3804		-13.4595	-0.0790772	0.0790772	1.05634	1.22435	0.356893	0.195777
TaSTP18-2A	Y158-5min	30.392		16.8656	16.907	13.485		-13.4595	0.0255142	-0.0255142	0.98247
TaSTP18-2A	Y158-15min	29.1491		17.1215	16.972	12.1771		-13.4595	-1.28243	1.28243	2.43249
TaSTP18-2A	Y158-15min	29.7914	0.331392	16.8714	16.972	12.8194		-13.4595	-0.640148	0.640148	1.55849	1.91864	0.456817	0.0336293
TaSTP18-2A	Y158-15min	29.6119		16.9232	16.972	12.6399		-13.4595	-0.819634	0.819634	1.76496
TaSTP18-2A	Y158-30min	30.4428		17.1092	17.1028	13.34		-13.4595	-0.119502	0.119502	1.08636
TaSTP18-2A	Y158-30min	30.1105	0.233155	17.1383	17.1028	13.0077		-13.4595	-0.451794	0.451794	1.36774	1.31252	0.204229	0.0501473
TaSTP18-2A	Y158-30min	29.9933		17.0607	17.1028	12.8905		-13.4595	-0.568969	0.568969	1.48346
TaSTP17-2D	Fi-0	31.1537		16.9275	16.8468	14.3069	20267.4			20481.4	0.989553
TaSTP17-2D	Fi-0	31.3099	0.140604	16.9538	16.8468	14.463	22584.3	14.3174	-14.3174	20481.4	1.10268	1	0.0978723	0.5
TaSTP17-2D	Fi-0	31.0293		16.6593	16.8468	14.1824	18592.4			20481.4	0.90777
TaSTP17-2D	Fi-5min	31.394		17.155	17.1396	14.2544		-14.3174	-0.0630494	0.0630494	1.04467
TaSTP17-2D	Fi-5min	31.1113	0.15688	17.1604	17.1396	13.9718		-14.3174	-0.345675	0.345675	1.27075	1.1886	0.125061	0.0564253
TaSTP17-2D	Fi-5min	31.1346		17.1033	17.1396	13.9951		-14.3174	-0.322373	0.322373	1.25039
TaSTP17-2D	Fi-15min	31.6634		17.6229	17.5627	14.1007		-14.3174	-0.216752	0.216752	1.16211
TaSTP17-2D	Fi-15min	32.418	0.377977	17.5954	17.5627	14.8553		-14.3174	0.537849	-0.537849	0.688797	0.907211	0.238759	0.291386
TaSTP17-2D	Fi-15min	32.0799		17.4699	17.5627	14.5172		-14.3174	0.199717	-0.199717	0.870722
TaSTP17-2D	Fi-30min	33.0961		17.4911	17.6578	15.4383		-14.3174	1.12081	-1.12081	0.459834
TaSTP17-2D	Fi-30min	34.0032	0.460486	17.7933	17.6578	16.3454		-14.3174	2.02799	-2.02799	0.245197	0.358135	0.107759	0.000819096
TaSTP17-2D	Fi-30min	33.4121		17.689	17.6578	15.7543		-14.3174	1.43684	-1.43684	0.369375
TaSTP17-2D	Y158-0	31.6324		16.6544	16.6967	14.9357		-14.3174	0.618269	-0.618269	0.651452
TaSTP17-2D	Y158-0	32.0134	0.201973	16.7661	16.6967	15.3167		-14.3174	0.999206	-0.999206	0.500275	0.59019	0.0795571	0.00276822
TaSTP17-2D	Y158-0	31.7065		16.6697	16.6967	15.0098		-14.3174	0.692357	-0.692357	0.618842
TaSTP17-2D	Y158-5min	31.6082		16.7388	16.907	14.7012		-14.3174	0.383726	-0.383726	0.766456
TaSTP17-2D	Y158-5min	31.4815	0.28181	17.1167	16.907	14.5745		-14.3174	0.257084	-0.257084	0.836777	0.726388	0.13496	0.026031
TaSTP17-2D	Y158-5min	32.0205		16.8656	16.907	15.1135		-14.3174	0.796033	-0.796033	0.575931
TaSTP17-2D	Y158-15min	Undetermined		17.1215	16.972	/		-14.3174	/	/	/
TaSTP17-2D	Y158-15min	32.4614	0.517121	16.8714	16.972	15.4894		-14.3174	1.17194	-1.17194	0.443826	0.590323	0.207178	0.0916765
TaSTP17-2D	Y158-15min	31.7301		16.9232	16.972	14.7581		-14.3174	0.440616	-0.440616	0.73682
TaSTP17-2D	Y158-30min	31.5106		17.1092	17.1028	14.4079		-14.3174	0.0904073	-0.0904073	0.939258
TaSTP17-2D	Y158-30min	31.4484	0.228381	17.1383	17.1028	14.3457		-14.3174	0.0282202	-0.0282202	0.980629	0.883774	0.133541	0.148225
TaSTP17-2D	Y158-30min	31.8714		17.0607	17.1028	14.7686		-14.3174	0.451198	-0.451198	0.731435
TaSTP13-4B.1	Fi-0	26.6294		16.9275	16.8468	9.78254	880.722			834.689	1.05515
TaSTP13-4B.1	Fi-0	26.4777	0.0760114	16.9538	16.8468	9.63086	792.827	9.70376	-9.70376	834.689	0.949847	1	0.0528287	0.5
TaSTP13-4B.1	Fi-0	26.5447		16.6593	16.8468	9.69787	830.518			834.689	0.995003
TaSTP13-4B.1	Fi-5min	27.258		17.155	17.1396	10.1185		-9.70376	0.414694	-0.414694	0.750179
TaSTP13-4B.1	Fi-5min	27.8937	0.401746	17.1604	17.1396	10.7542		-9.70376	1.05041	-1.05041	0.482831	0.56037	0.165294	0.0170788
TaSTP13-4B.1	Fi-5min	28.0014		17.1033	17.1396	10.8619		-9.70376	1.15811	-1.15811	0.448099
TaSTP13-4B.1	Fi-15min	29.2408		17.6229	17.5627	11.6781		-9.70376	1.97431	-1.97431	0.254492
TaSTP13-4B.1	Fi-15min	28.3176	0.486382	17.5954	17.5627	10.7549		-9.70376	1.05116	-1.05116	0.482581	0.38612	0.118041	0.00251378
TaSTP13-4B.1	Fi-15min	28.5136		17.4699	17.5627	10.9509		-9.70376	1.24713	-1.24713	0.421286
TaSTP13-4B.1	Fi-30min	28.8943		17.4911	17.6578	11.2365		-9.70376	1.53277	-1.53277	0.345613
TaSTP13-4B.1	Fi-30min	Undetermined	0.389354	17.7933	17.6578	/		-9.70376	/	/	/	0.42592	0.113572	0.0291594
TaSTP13-4B.1	Fi-30min	28.3437		17.689	17.6578	10.6859		-9.70376	0.982143	-0.982143	0.506227
TaSTP13-4B.1	Y158-0	27.0796		16.6544	16.6967	10.3829		-9.70376	0.679093	-0.679093	0.624558
TaSTP13-4B.1	Y158-0	27.9595	0.525415	16.7661	16.6967	11.2628		-9.70376	1.55907	-1.55907	0.33937	0.430019	0.168606	0.0101061
TaSTP13-4B.1	Y158-0	28.017		16.6697	16.6967	11.3202		-9.70376	1.61649	-1.61649	0.326129
TaSTP13-4B.1	Y158-5min	27.2182		16.7388	16.907	10.3112		-9.70376	0.607446	-0.607446	0.656358
TaSTP13-4B.1	Y158-5min	27.6941	0.253989	17.1167	16.907	10.7871		-9.70376	1.08337	-1.08337	0.471927	0.582484	0.0975344	0.00337799
TaSTP13-4B.1	Y158-5min	27.3024		16.8656	16.907	10.3954		-9.70376	0.691598	-0.691598	0.619168
TaSTP13-4B.1	Y158-15min	28.2753		17.1215	16.972	11.3033		-9.70376	1.59953	-1.59953	0.329984
TaSTP13-4B.1	Y158-15min	28.3047	0.237223	16.8714	16.972	11.3327		-9.70376	1.62894	-1.62894	0.323326	0.362446	0.0620805	0.000100307
TaSTP13-4B.1	Y158-15min	27.8799		16.9232	16.972	10.9079		-9.70376	1.20414	-1.20414	0.434027
TaSTP13-4B.1	Y158-30min	28.7075		17.1092	17.1028	11.6048		-9.70376	1.90101	-1.90101	0.267755
TaSTP13-4B.1	Y158-30min	28.4933	0.107347	17.1383	17.1028	11.3906		-9.70376	1.68681	-1.68681	0.310614	0.289754	0.0214523	0.000239941
TaSTP13-4B.1	Y158-30min	28.5879		17.0607	17.1028	11.4852		-9.70376	1.78143	-1.78143	0.290894
TaSTP17-2A	Fi-0	31.2253		18.2569	18.1179	13.1074	8824.84			9938.14	0.887977
TaSTP17-2A	Fi-0	31.5499	0.229521	18.0627	18.1179	13.4319	11051.4	13.2697	-13.2697	9938.14	1.11202	1	0.158424	0.5
TaSTP17-2A	Fi-0	Undetermined		18.0342	18.1179	/	/			9938.14	/
TaSTP17-2A	Fi-5min	Undetermined		17.1527	17.1022	/		-13.2697	/	/	/
TaSTP17-2A	Fi-5min	29.6877	0.0181602	17.1455	17.1022	12.5855		-13.2697	-0.684182	0.684182	1.60679	1.59262	0.0200468	0.0571581
TaSTP17-2A	Fi-5min	29.7134		17.0085	17.1022	12.6112		-13.2697	-0.6585	0.6585	1.57844
TaSTP17-2A	Fi-15min	30.6883		17.3376	17.1789	13.5094		-13.2697	0.239717	-0.239717	0.846912
TaSTP17-2A	Fi-15min	30.5431	0.122283	16.9371	17.1789	13.3642		-13.2697	0.0945353	-0.0945353	0.936574	0.928596	0.0780018	0.319379
TaSTP17-2A	Fi-15min	30.4453		17.2621	17.1789	13.2663		-13.2697	-0.00331713	0.00331713	1.0023
TaSTP17-2A	Fi-30min	31.3833		17.7001	17.2958	14.0875		-13.2697	0.817837	-0.817837	0.567292
TaSTP17-2A	Fi-30min	31.6623	0.514861	17.2006	17.2958	14.3665		-13.2697	1.09688	-1.09688	0.467528	0.656175	0.245471	0.0771113
TaSTP17-2A	Fi-30min	30.6644		16.9868	17.2958	13.3686		-13.2697	0.098958	-0.098958	0.933707
TaSTP17-2A	Y158-0	30.0282		16.2802	16.2186	13.8096		-13.2697	0.539932	-0.539932	0.687803
TaSTP17-2A	Y158-0	30.3158	0.163957	16.1191	16.2186	14.0973		-13.2697	0.827601	-0.827601	0.563466	0.605893	0.0709514	0.0713459
TaSTP17-2A	Y158-0	30.3083		16.2565	16.2186	14.0897		-13.2697	0.820078	-0.820078	0.566411
TaSTP17-2A	Y158-5min	30.5628		17.203	17.1127	13.4501		-13.2697	0.18049	-0.18049	0.882403
TaSTP17-2A	Y158-5min	30.1641	0.19937	16.8536	17.1127	13.0514		-13.2697	-0.218235	0.218235	1.16331	1.01894	0.140617	0.451712
TaSTP17-2A	Y158-5min	30.3664		17.2814	17.1127	13.2537		-13.2697	-0.0159203	0.0159203	1.0111
TaSTP17-2A	Y158-15min	30.84		17.0704	16.9074	13.9326		-13.2697	0.66291	-0.66291	0.631603
TaSTP17-2A	Y158-15min	30.3032	0.456751	16.9198	16.9074	13.3958		-13.2697	0.126174	-0.126174	0.916258	0.67866	0.217915	0.0786903
TaSTP17-2A	Y158-15min	31.2118		16.732	16.9074	14.3043		-13.2697	1.0347	-1.0347	0.488118
TaSTP17-2A	Y158-30min	30.6402		17.2129	17.019	13.6212		-13.2697	0.35155	-0.35155	0.783741
TaSTP17-2A	Y158-30min	30.5954	0.0549364	17.0152	17.019	13.5764		-13.2697	0.306739	-0.306739	0.808467	0.812542	0.0310389	0.168714
TaSTP17-2A	Y158-30min	30.5309		16.829	17.019	13.5119		-13.2697	0.242266	-0.242266	0.845417
TaSTP18-2D	Fi-0	30.3812		18.2569	18.1179	12.2633	4916.12			3702.24	1.32788
TaSTP18-2D	Fi-0	29.3556	0.518418	18.0627	18.1179	11.2377	2414.88	11.7945	-11.7945	3702.24	0.652275	1	0.338237	0.5
TaSTP18-2D	Fi-0	30.0004		18.0342	18.1179	11.8825	3775.73			3702.24	1.01985
TaSTP18-2D	Fi-5min	28.6376		17.1527	17.1022	11.5354		-11.7945	-0.259137	0.259137	1.19676
TaSTP18-2D	Fi-5min	28.9848	0.181876	17.1455	17.1022	11.8826		-11.7945	0.088074	-0.088074	0.940778	1.04392	0.135038	0.424857
TaSTP18-2D	Fi-5min	28.9052		17.0085	17.1022	11.8029		-11.7945	0.00838498	-0.00838498	0.994205
TaSTP18-2D	Fi-15min	29.0744		17.3376	17.1789	11.8955		-11.7945	0.100955	-0.100955	0.932415
TaSTP18-2D	Fi-15min	28.6483	0.224942	16.9371	17.1789	11.4694		-11.7945	-0.325176	0.325176	1.25282	1.0588	0.170575	0.402864
TaSTP18-2D	Fi-15min	28.9863		17.2621	17.1789	11.8073		-11.7945	0.0128145	-0.0128145	0.991157
TaSTP18-2D	Fi-30min	28.9387		17.7001	17.2958	11.6429		-11.7945	-0.151615	0.151615	1.11081
TaSTP18-2D	Fi-30min	29.0317	0.110413	17.2006	17.2958	11.7359		-11.7945	-0.0586648	0.0586648	1.0415	1.12178	0.0862878	0.300408
TaSTP18-2D	Fi-30min	28.8117		16.9868	17.2958	11.5159		-11.7945	-0.278613	0.278613	1.21303
TaSTP18-2D	Y158-0	27.8062		16.2802	16.2186	11.5876		-11.7945	-0.206885	0.206885	1.15419
TaSTP18-2D	Y158-0	27.4484	0.180056	16.1191	16.2186	11.2298		-11.7945	-0.564706	0.564706	1.47909	1.30281	0.164202	0.130252
TaSTP18-2D	Y158-0	27.6624		16.2565	16.2186	11.4439		-11.7945	-0.350672	0.350672	1.27515
TaSTP18-2D	Y158-5min	28.8301		17.203	17.1127	11.7175		-11.7945	-0.0770499	0.0770499	1.05486
TaSTP18-2D	Y158-5min	29.0144	0.0974002	16.8536	17.1127	11.9017		-11.7945	0.107173	-0.107173	0.928406	1.00374	0.0666133	0.493304
TaSTP18-2D	Y158-5min	28.8674		17.2814	17.1127	11.7548		-11.7945	-0.0397745	0.0397745	1.02795
TaSTP18-2D	Y158-15min	28.2445		17.0704	16.9074	11.3371		-11.7945	-0.457426	0.457426	1.37309
TaSTP18-2D	Y158-15min	28.3218	0.200446	16.9198	16.9074	11.4143		-11.7945	-0.380187	0.380187	1.30151	1.24342	0.166504	0.173513
TaSTP18-2D	Y158-15min	28.6238		16.732	16.9074	11.7164		-11.7945	-0.0781295	0.0781295	1.05565
TaSTP18-2D	Y158-30min	29.1045		17.2129	17.019	12.0855		-11.7945	0.290932	-0.290932	0.817374
TaSTP18-2D	Y158-30min	28.55	0.36148	17.0152	17.019	11.531		-11.7945	-0.263529	0.263529	1.20041	1.10881	0.258132	0.341102
TaSTP18-2D	Y158-30min	28.4255		16.829	17.019	11.4064		-11.7945	-0.388086	0.388086	1.30866
TaSTP1-2A	Fi-0	31.0068		16.938	16.815	14.1918	18713.3			14742.7	1.26932
TaSTP1-2A	Fi-0	30.6854	0.417586	16.7788	16.815	13.8703	14975.6	13.8085	-13.8085	14742.7	1.01579	1	0.277559	0.5
TaSTP1-2A	Fi-0	30.1785		16.7282	16.815	13.3635	10539.3			14742.7	0.714882
TaSTP1-2A	Fi-5min	31.2079		17.495	17.4077	13.8002		-13.8085	-0.00833297	0.00833297	1.00579
TaSTP1-2A	Fi-5min	31.6117	0.346165	17.3784	17.4077	14.204		-13.8085	0.395517	-0.395517	0.760217	0.79664	0.19353	0.181568
TaSTP1-2A	Fi-5min	31.8968		17.3497	17.4077	14.4891		-13.8085	0.680593	-0.680593	0.623909
TaSTP1-2A	Fi-15min	30.572		17.2522	17.1958	13.3762		-13.8085	-0.432371	0.432371	1.34945
TaSTP1-2A	Fi-15min	29.9063	0.333104	17.0743	17.1958	12.7105		-13.8085	-1.09799	1.09799	2.14056	1.72039	0.397844	0.0345523
TaSTP1-2A	Fi-15min	30.2635		17.2608	17.1958	13.0677		-13.8085	-0.740856	0.740856	1.67117
TaSTP1-2A	Fi-30min	31.4843		18.3868	18.5235	12.9608		-13.8085	-0.847745	0.847745	1.79969
TaSTP1-2A	Fi-30min	31.5652	0.0488023	18.5498	18.5235	13.0417		-13.8085	-0.766851	0.766851	1.70155	1.76983	0.0592857	0.0178892
TaSTP1-2A	Fi-30min	31.4774		18.6339	18.5235	12.9539		-13.8085	-0.854597	0.854597	1.80825
TaSTP1-2A	Y158-0	29.6647		16.6106	16.6538	13.0108		-13.8085	-0.797716	0.797716	1.73835
TaSTP1-2A	Y158-0	30.1467	0.255483	16.623	16.6538	13.4929		-13.8085	-0.315623	0.315623	1.24455	1.4372	0.264172	0.0597428
TaSTP1-2A	Y158-0	30.0523		16.7279	16.6538	13.3985		-13.8085	-0.410025	0.410025	1.32871
TaSTP1-2A	Y158-5min	30.8844		18.1039	17.9745	12.9099		-13.8085	-0.89862	0.89862	1.86428
TaSTP1-2A	Y158-5min	31.1265	0.174748	18.0438	17.9745	13.152		-13.8085	-0.656505	0.656505	1.57626	1.8116	0.213915	0.00904016
TaSTP1-2A	Y158-5min	30.7872		17.7758	17.9745	12.8127		-13.8085	-0.995842	0.995842	1.99424
TaSTP1-2A	Y158-15min	29.7867		17.0909	17.0655	12.7212		-13.8085	-1.08735	1.08735	2.12484
TaSTP1-2A	Y158-15min	29.9925	0.219023	17.0979	17.0655	12.927		-13.8085	-0.881514	0.881514	1.84231	1.84528	0.278083	0.010181
TaSTP1-2A	Y158-15min	30.2245		17.0078	17.0655	13.159		-13.8085	-0.649566	0.649566	1.5687
TaSTP1-2A	Y158-30min	30.5758		17.6674	17.5086	13.0672		-13.8085	-0.741285	0.741285	1.67166
TaSTP1-2A	Y158-30min	30.2451	0.281519	17.562	17.5086	12.7366		-13.8085	-1.07196	1.07196	2.10229	2.07947	0.396891	0.0111558
TaSTP1-2A	Y158-30min	30.0158		17.2962	17.5086	12.5073		-13.8085	-1.30127	1.30127	2.46446
TaSTP17-2B.1	Fi-0	25.8792		17.0914	17.1042	8.77508	438.089			477.864	0.916764
TaSTP17-2B.1	Fi-0	25.9016	0.184258	17.1449	17.1042	8.79742	444.925	8.89244	-8.89244	477.864	0.93107	1	0.131974	0.5
TaSTP17-2B.1	Fi-0	26.209		17.0761	17.1042	9.10481	550.579			477.864	1.15217
TaSTP17-2B.1	Fi-5min	26.8567		17.7397	17.634	9.22269		-8.89244	0.330256	-0.330256	0.795396
TaSTP17-2B.1	Fi-5min	27.1675	0.177613	17.5855	17.634	9.53351		-8.89244	0.641077	-0.641077	0.641234	0.693583	0.0881842	0.0176651
TaSTP17-2B.1	Fi-5min	27.161		17.5767	17.634	9.52704		-8.89244	0.634601	-0.634601	0.644119
TaSTP17-2B.1	Fi-15min	26.6498		17.1236	17.2246	9.42526		-8.89244	0.532827	-0.532827	0.691199
TaSTP17-2B.1	Fi-15min	26.6807	0.0390054	17.1392	17.2246	9.45613		-8.89244	0.563699	-0.563699	0.676565	0.693886	0.0188087	0.027053
TaSTP17-2B.1	Fi-15min	26.6032		17.4109	17.2246	9.37865		-8.89244	0.486219	-0.486219	0.713894
TaSTP17-2B.1	Fi-30min	28.8135		18.4448	18.6117	10.2018		-8.89244	1.30937	-1.30937	0.403497
TaSTP17-2B.1	Fi-30min	29.2987	0.244101	18.5356	18.6117	10.687		-8.89244	1.79457	-1.79457	0.288258	0.340636	0.0583304	0.00284536
TaSTP17-2B.1	Fi-30min	29.1029		18.8548	18.6117	10.4912		-8.89244	1.59879	-1.59879	0.330154
TaSTP17-2B.1	Y158-0	25.5419		16.8107	16.7608	8.78112		-8.89244	-0.111316	0.111316	1.08021
TaSTP17-2B.1	Y158-0	25.3971	0.166535	16.7821	16.7608	8.63631		-8.89244	-0.256121	0.256121	1.19426	1.07438	0.122907	0.257338
TaSTP17-2B.1	Y158-0	25.7293		16.6895	16.7608	8.96848		-8.89244	0.0760422	-0.0760422	0.948657
TaSTP17-2B.1	Y158-5min	26.691		18.1204	18.1001	8.59092		-8.89244	-0.301511	0.301511	1.23243
TaSTP17-2B.1	Y158-5min	26.8302	0.0712744	18.1784	18.1001	8.73017		-8.89244	-0.162261	0.162261	1.11904	1.16818	0.0581881	0.072495
TaSTP17-2B.1	Y158-5min	26.787		18.0013	18.1001	8.68696		-8.89244	-0.205479	0.205479	1.15307
TaSTP17-2B.1	Y158-15min	26.0046		17.1414	17.1296	8.87498		-8.89244	-0.017451	0.017451	1.01217
TaSTP17-2B.1	Y158-15min	26.3748	0.196275	17.1527	17.1296	9.24517		-8.89244	0.352739	-0.352739	0.783096	0.919387	0.120575	0.239367
TaSTP17-2B.1	Y158-15min	26.0766		17.0946	17.1296	8.94698		-8.89244	0.0545474	-0.0545474	0.962896
TaSTP17-2B.1	Y158-30min	27.0652		17.5291	17.5495	9.51569		-8.89244	0.62325	-0.62325	0.649207
TaSTP17-2B.1	Y158-30min	27.0963	0.084306	17.6325	17.5495	9.54688		-8.89244	0.654447	-0.654447	0.635319	0.664639	0.0393735	0.0193805
TaSTP17-2B.1	Y158-30min	26.9373		17.4868	17.5495	9.38778		-8.89244	0.495348	-0.495348	0.709391
TaSTP28-3B	Fi-0	19.31		17.0914	17.1042	2.20581	4.61335			4.42692	1.04211
TaSTP28-3B	Fi-0	19.17	0.0718127	17.1449	17.1042	2.06584	4.18678	2.14512	-2.14512	4.42692	0.945754	1	0.0493111	0.5
TaSTP28-3B	Fi-0	19.2679		17.0761	17.1042	2.16371	4.48064			4.42692	1.01213
TaSTP28-3B	Fi-5min	19.41		17.7397	17.634	1.77607		-2.14512	-0.369052	0.369052	1.2915
TaSTP28-3B	Fi-5min	19.2932	0.111879	17.5855	17.634	1.65923		-2.14512	-0.485887	0.485887	1.40045	1.29709	0.100685	0.0103988
TaSTP28-3B	Fi-5min	19.5169		17.5767	17.634	1.88292		-2.14512	-0.262203	0.262203	1.19931
TaSTP28-3B	Fi-15min	19.1624		17.1236	17.2246	1.93783		-2.14512	-0.207292	0.207292	1.15452
TaSTP28-3B	Fi-15min	18.8752	0.146176	17.1392	17.2246	1.65063		-2.14512	-0.494494	0.494494	1.40883	1.26585	0.130074	0.0284782
TaSTP28-3B	Fi-15min	19.0661		17.4109	17.2246	1.84155		-2.14512	-0.303574	0.303574	1.2342
TaSTP28-3B	Fi-30min	20.6916		18.4448	18.6117	2.07987		-2.14512	-0.065255	0.065255	1.04627
TaSTP28-3B	Fi-30min	20.6498	0.0237047	18.5356	18.6117	2.03807		-2.14512	-0.107055	0.107055	1.07703	1.05689	0.0174468	0.0872552
TaSTP28-3B	Fi-30min	20.6901		18.8548	18.6117	2.07834		-2.14512	-0.0667815	0.0667815	1.04738
TaSTP28-3B	Y158-0	19.3035		16.8107	16.7608	2.54276		-2.14512	0.397643	-0.397643	0.759098
TaSTP28-3B	Y158-0	19.2838	0.0174799	16.7821	16.7608	2.52306		-2.14512	0.377943	-0.377943	0.769534	0.759931	0.00921443	0.00580685
TaSTP28-3B	Y158-0	19.3187		16.6895	16.7608	2.55792		-2.14512	0.412804	-0.412804	0.751162
TaSTP28-3B	Y158-5min	20.2494		18.1204	18.1001	2.14932		-2.14512	0.00419568	-0.00419568	0.997096
TaSTP28-3B	Y158-5min	20.3046	0.0455211	18.1784	18.1001	2.2045		-2.14512	0.0593796	-0.0593796	0.959677	0.964457	0.0305309	0.179593
TaSTP28-3B	Y158-5min	20.3397		18.0013	18.1001	2.23962		-2.14512	0.0944979	-0.0944979	0.936598
TaSTP28-3B	Y158-15min	19.0418		17.1414	17.1296	1.91217		-2.14512	-0.232948	0.232948	1.17523
TaSTP28-3B	Y158-15min	18.8586	0.118419	17.1527	17.1296	1.72898		-2.14512	-0.416139	0.416139	1.33435	1.21798	0.101954	0.0235897
TaSTP28-3B	Y158-15min	19.0802		17.0946	17.1296	1.95058		-2.14512	-0.194543	0.194543	1.14436
TaSTP28-3B	Y158-30min	18.3733		17.5291	17.5495	0.823829		-2.14512	-1.32129	1.32129	2.4989
TaSTP28-3B	Y158-30min	18.3584	0.0951392	17.6325	17.5495	0.808981		-2.14512	-1.33614	1.33614	2.52475	2.61279	0.175363	0.00111405
TaSTP28-3B	Y158-30min	18.2016		17.4868	17.5495	0.652122		-2.14512	-1.493	1.493	2.81473
TaSTP3-3B.1	Fi-0	21.0874		17.0914	17.1042	3.98322	15.815			16.3287	0.96854
TaSTP3-3B.1	Fi-0	21.1061	0.0627501	17.1449	17.1042	4.00198	16.022	4.02842	-4.02842	16.3287	0.981214	1	0.0439734	0.5
TaSTP3-3B.1	Fi-0	21.2042		17.0761	17.1042	4.10007	17.1492			16.3287	1.05025
TaSTP3-3B.1	Fi-5min	21.6291		17.7397	17.634	3.99518		-4.02842	-0.0332435	0.0332435	1.02331
TaSTP3-3B.1	Fi-5min	21.729	0.104038	17.5855	17.634	4.09501		-4.02842	0.0665845	-0.0665845	0.954896	0.954703	0.0687031	0.199693
TaSTP3-3B.1	Fi-5min	21.8372		17.5767	17.634	4.2032		-4.02842	0.174777	-0.174777	0.885904
TaSTP3-3B.1	Fi-15min	21.3041		17.1236	17.2246	4.07954		-4.02842	0.0511135	-0.0511135	0.965191
TaSTP3-3B.1	Fi-15min	21.2741	0.0965975	17.1392	17.2246	4.04952		-4.02842	0.0210988	-0.0210988	0.985482	0.940129	0.0618191	0.125272
TaSTP3-3B.1	Fi-15min	21.4544		17.4109	17.2246	4.22981		-4.02842	0.201386	-0.201386	0.869714
TaSTP3-3B.1	Fi-30min	23.1819		18.4448	18.6117	4.57013		-4.02842	0.541708	-0.541708	0.686957
TaSTP3-3B.1	Fi-30min	23.0141	0.0880702	18.5356	18.6117	4.40234		-4.02842	0.373911	-0.373911	0.771688	0.721232	0.0446228	0.000763299
TaSTP3-3B.1	Fi-30min	23.1444		18.8548	18.6117	4.53263		-4.02842	0.504201	-0.504201	0.705051
TaSTP3-3B.1	Y158-0	21.4145		16.8107	16.7608	4.65372		-4.02842	0.625297	-0.625297	0.648286
TaSTP3-3B.1	Y158-0	21.4245	0.0407961	16.7821	16.7608	4.66369		-4.02842	0.635262	-0.635262	0.643824	0.635836	0.0178407	0.000856297
TaSTP3-3B.1	Y158-0	21.4896		16.6895	16.7608	4.72884		-4.02842	0.700411	-0.700411	0.615397
TaSTP3-3B.1	Y158-5min	22.3235		18.1204	18.1001	4.22344		-4.02842	0.195019	-0.195019	0.873561
TaSTP3-3B.1	Y158-5min	22.4681	0.0753411	18.1784	18.1001	4.36807		-4.02842	0.339643	-0.339643	0.790237	0.838673	0.0432828	0.005297
TaSTP3-3B.1	Y158-5min	22.3592		18.0013	18.1001	4.25913		-4.02842	0.230702	-0.230702	0.85222
TaSTP3-3B.1	Y158-15min	21.154		17.1414	17.1296	4.02439		-4.02842	-0.00403036	0.00403036	1.0028
TaSTP3-3B.1	Y158-15min	21.1034	0.097468	17.1527	17.1296	3.97381		-4.02842	-0.0546123	0.0546123	1.03858	0.984286	0.0655405	0.374965
TaSTP3-3B.1	Y158-15min	21.2917		17.0946	17.1296	4.16214		-4.02842	0.133716	-0.133716	0.911481
TaSTP3-3B.1	Y158-30min	22.0518		17.5291	17.5495	4.5023		-4.02842	0.473873	-0.473873	0.720029
TaSTP3-3B.1	Y158-30min	21.6615	0.198919	17.6325	17.5495	4.11201		-4.02842	0.0835851	-0.0835851	0.94371	0.842375	0.113311	0.0621708
TaSTP3-3B.1	Y158-30min	21.7898		17.4868	17.5495	4.24035		-4.02842	0.211921	-0.211921	0.863387
TaSTP14-4D	Fi-0	28.4176		17.2948	17.2421	11.1754	2312.82			2184.15	1.05891
TaSTP14-4D	Fi-0	28.1279	0.173828	17.0798	17.2421	10.8857	1892.02	11.086	-11.086	2184.15	0.866248	1	0.116106	0.5
TaSTP14-4D	Fi-0	28.4391		17.3518	17.2421	11.197	2347.62			2184.15	1.07484
TaSTP14-4D	Fi-5min	28.5347		18.1949	17.8728	10.6619		-11.086	-0.424141	0.424141	1.34177
TaSTP14-4D	Fi-5min	28.5167	0.412929	17.5589	17.8728	10.6439		-11.086	-0.442155	0.442155	1.35863	1.1743	0.304781	0.216562
TaSTP14-4D	Fi-5min	29.2407		17.8645	17.8728	11.3679		-11.086	0.281896	-0.281896	0.822509
TaSTP14-4D	Fi-15min	28.4743		17.1784	17.4402	11.0341		-11.086	-0.0519023	0.0519023	1.03663
TaSTP14-4D	Fi-15min	28.4662	0.0563023	17.6104	17.4402	11.026		-11.086	-0.0600383	0.0600383	1.04249	1.01697	0.0392417	0.414541
TaSTP14-4D	Fi-15min	28.5675		17.5318	17.4402	11.1273		-11.086	0.0412932	-0.0412932	0.971783
TaSTP14-4D	Fi-30min	31.8701		18.7382	18.798	13.0721		-11.086	1.98608	-1.98608	0.252423
TaSTP14-4D	Fi-30min	31.5154	0.400807	18.8495	18.798	12.7174		-11.086	1.63134	-1.63134	0.322788	0.338226	0.094473	0.000919053
TaSTP14-4D	Fi-30min	31.0702		18.8063	18.798	12.2722		-11.086	1.18617	-1.18617	0.439467
TaSTP14-4D	Y158-0	28.0452		17.141	17.0123	11.0329		-11.086	-0.0531749	0.0531749	1.03755
TaSTP14-4D	Y158-0	28.5819	0.353739	16.9483	17.0123	11.5696		-11.086	0.483566	-0.483566	0.715207	0.962917	0.220098	0.406424
TaSTP14-4D	Y158-0	27.9144		16.9477	17.0123	10.9021		-11.086	-0.183961	0.183961	1.136
TaSTP14-4D	Y158-5min	29.4159		18.2565	18.3316	11.0843		-11.086	-0.001779	0.001779	1.00123
TaSTP14-4D	Y158-5min	29.6174	0.243406	18.5614	18.3316	11.2858		-11.086	0.199724	-0.199724	0.870717	1.03007	0.17555	0.409259
TaSTP14-4D	Y158-5min	29.1328		18.177	18.3316	10.8012		-11.086	-0.284808	0.284808	1.21825
TaSTP14-4D	Y158-15min	28.3087		17.1969	17.2698	11.0389		-11.086	-0.0471734	0.0471734	1.03324
TaSTP14-4D	Y158-15min	28.2673	0.0668777	17.3251	17.2698	10.9975		-11.086	-0.0885504	0.0885504	1.0633	1.07596	0.0502535	0.190884
TaSTP14-4D	Y158-15min	28.1779		17.2876	17.2698	10.908		-11.086	-0.178016	0.178016	1.13133
TaSTP14-4D	Y158-30min	29.6428		17.5914	17.8202	11.8225		-11.086	0.736493	-0.736493	0.600197
TaSTP14-4D	Y158-30min	28.8857	0.426381	18.0043	17.8202	11.0655		-11.086	-0.0205761	0.0205761	1.01436	0.867376	0.231772	0.220964
TaSTP14-4D	Y158-30min	28.9243		17.865	17.8202	11.1041		-11.086	0.0180504	-0.0180504	0.987566
TaSTP7-5A.1	Fi-0	23.8934		17.3738	17.3953	6.49806	90.388			97.3213	0.928759
TaSTP7-5A.1	Fi-0	23.9319	0.144152	17.1693	17.3953	6.53658	92.8341	6.5998	-6.5998	97.3213	0.953893	1	0.1024	0.5
TaSTP7-5A.1	Fi-0	24.1601		17.6427	17.3953	6.76476	108.742			97.3213	1.11735
TaSTP7-5A.1	Fi-5min	24.3576		18.0473	18.0362	6.32141		-6.5998	-0.278387	0.278387	1.21284
TaSTP7-5A.1	Fi-5min	24.4772	0.105656	18.0207	18.0362	6.44108		-6.5998	-0.15872	0.15872	1.1163	1.12573	0.0827922	0.0883157
TaSTP7-5A.1	Fi-5min	24.5682		18.0405	18.0362	6.53208		-6.5998	-0.0677244	0.0677244	1.04806
TaSTP7-5A.1	Fi-15min	24.1874		17.3734	17.5844	6.60299		-6.5998	0.00319161	-0.00319161	0.99779
TaSTP7-5A.1	Fi-15min	24.3914	0.135239	17.5811	17.5844	6.80706		-6.5998	0.207261	-0.207261	0.86618	0.966056	0.0883899	0.343353
TaSTP7-5A.1	Fi-15min	24.1357		17.7986	17.5844	6.55129		-6.5998	-0.0485115	0.0485115	1.0342
TaSTP7-5A.1	Fi-30min	25.28		18.6556	18.826	6.45403		-6.5998	-0.145768	0.145768	1.10632
TaSTP7-5A.1	Fi-30min	25.6783	0.200574	18.7953	18.826	6.85228		-6.5998	0.252483	-0.252483	0.839451	0.960673	0.1351	0.354891
TaSTP7-5A.1	Fi-30min	25.5209		19.0271	18.826	6.69484		-6.5998	0.0950363	-0.0950363	0.936249
TaSTP7-5A.1	Y158-0	24.0196		17.0834	17.0579	6.96168		-6.5998	0.361879	-0.361879	0.778151
TaSTP7-5A.1	Y158-0	23.952	0.0356046	16.9039	17.0579	6.89414		-6.5998	0.294339	-0.294339	0.815446	0.793154	0.0196874	0.0340105
TaSTP7-5A.1	Y158-0	24.0053		17.1863	17.0579	6.94745		-6.5998	0.347649	-0.347649	0.785864
TaSTP7-5A.1	Y158-5min	25.0127		18.237	18.308	6.70467		-6.5998	0.104872	-0.104872	0.929887
TaSTP7-5A.1	Y158-5min	24.7766	0.172942	18.3354	18.308	6.46859		-6.5998	-0.131209	0.131209	1.09521	0.964062	0.117839	0.355421
TaSTP7-5A.1	Y158-5min	25.1135		18.3516	18.308	6.80555		-6.5998	0.205751	-0.205751	0.867087
TaSTP7-5A.1	Y158-15min	24.0189		17.1186	17.17	6.84892		-6.5998	0.249121	-0.249121	0.841409
TaSTP7-5A.1	Y158-15min	23.7663	0.15746	17.2726	17.17	6.59636		-6.5998	-0.00343696	0.00343696	1.00239	0.95732	0.101207	0.31735
TaSTP7-5A.1	Y158-15min	23.7297		17.1187	17.17	6.55973		-6.5998	-0.0400748	0.0400748	1.02817
TaSTP7-5A.1	Y158-30min	24.2302		17.6761	17.8173	6.41289		-6.5998	-0.186914	0.186914	1.13833
TaSTP7-5A.1	Y158-30min	24.2999	0.046809	17.8633	17.8173	6.48253		-6.5998	-0.117274	0.117274	1.08468	1.12557	0.0362367	0.0786841
TaSTP7-5A.1	Y158-30min	24.2109		17.9127	17.8173	6.39352		-6.5998	-0.206279	0.206279	1.15371
TaSTP7-5B.1	Fi-0	24.0766		17.3738	17.3953	6.68134	102.632			90.8112	1.13017
TaSTP7-5B.1	Fi-0	23.8771	0.176405	17.1693	17.3953	6.48181	89.3755	6.49758	-6.49758	90.8112	0.98419	1	0.123031	0.5
TaSTP7-5B.1	Fi-0	23.7249		17.6427	17.3953	6.32959	80.4259			90.8112	0.885639
TaSTP7-5B.1	Fi-5min	24.0756		18.0473	18.0362	6.03944		-6.49758	-0.45814	0.45814	1.37377
TaSTP7-5B.1	Fi-5min	24.0144	0.0534257	18.0207	18.0362	5.97827		-6.49758	-0.519311	0.519311	1.43327	1.37945	0.0512139	0.0104282
TaSTP7-5B.1	Fi-5min	24.1209		18.0405	18.0362	6.08472		-6.49758	-0.412854	0.412854	1.33132
TaSTP7-5B.1	Fi-15min	23.6593		17.3734	17.5844	6.07498		-6.49758	-0.422599	0.422599	1.34034
TaSTP7-5B.1	Fi-15min	23.5019	0.0916902	17.5811	17.5844	5.91754		-6.49758	-0.580034	0.580034	1.49488	1.39101	0.0899638	0.00688279
TaSTP7-5B.1	Fi-15min	23.6621		17.7986	17.5844	6.0777		-6.49758	-0.41988	0.41988	1.33782
TaSTP7-5B.1	Fi-30min	25.1016		18.6556	18.826	6.2756		-6.49758	-0.221982	0.221982	1.16634
TaSTP7-5B.1	Fi-30min	24.7106	0.195754	18.7953	18.826	5.88458		-6.49758	-0.613002	0.613002	1.52944	1.34905	0.181563	0.0294424
TaSTP7-5B.1	Fi-30min	24.8892		19.0271	18.826	6.06315		-6.49758	-0.434427	0.434427	1.35137
TaSTP7-5B.1	Y158-0	23.9189		17.0834	17.0579	6.86099		-6.49758	0.363409	-0.363409	0.777326
TaSTP7-5B.1	Y158-0	24.0974	0.0927765	16.9039	17.0579	7.03956		-6.49758	0.541979	-0.541979	0.686828	0.739095	0.0468533	0.0262253
TaSTP7-5B.1	Y158-0	23.9645		17.1863	17.0579	6.9066		-6.49758	0.409025	-0.409025	0.753132
TaSTP7-5B.1	Y158-5min	24.7544		18.237	18.308	6.44638		-6.49758	-0.0511942	0.0511942	1.03612
TaSTP7-5B.1	Y158-5min	24.916	0.0883669	18.3354	18.308	6.60798		-6.49758	0.110406	-0.110406	0.926328	0.966982	0.0601853	0.352604
TaSTP7-5B.1	Y158-5min	24.8971		18.3516	18.308	6.58915		-6.49758	0.0915756	-0.0915756	0.938497
TaSTP7-5B.1	Y158-15min	23.2671		17.1186	17.17	6.09717		-6.49758	-0.400409	0.400409	1.31988
TaSTP7-5B.1	Y158-15min	23.3337	0.0349219	17.2726	17.17	6.16377		-6.49758	-0.333813	0.333813	1.26034	1.2846	0.0312649	0.0247665
TaSTP7-5B.1	Y158-15min	23.3187		17.1187	17.17	6.1487		-6.49758	-0.34888	0.34888	1.27357
TaSTP7-5B.1	Y158-30min	23.5279		17.6761	17.8173	5.71052		-6.49758	-0.787056	0.787056	1.72555
TaSTP7-5B.1	Y158-30min	23.4044	0.0851084	17.8633	17.8173	5.58702		-6.49758	-0.91056	0.91056	1.87977	1.76135	0.105197	0.000683444
TaSTP7-5B.1	Y158-30min	23.5676		17.9127	17.8173	5.75021		-6.49758	-0.747366	0.747366	1.67873
TaSTP7-5D.1	Fi-0	24.9089		17.3738	17.3953	7.51361	182.735			157.036	1.16365
TaSTP7-5D.1	Fi-0	24.5635	0.197381	17.1693	17.3953	7.16823	143.831	7.28573	-7.28573	157.036	0.915911	1	0.141742	0.5
TaSTP7-5D.1	Fi-0	24.5706		17.6427	17.3953	7.17535	144.542			157.036	0.92044
TaSTP7-5D.1	Fi-5min	25.0865		18.0473	18.0362	7.05038		-7.28573	-0.235345	0.235345	1.17719
TaSTP7-5D.1	Fi-5min	24.7421	0.242864	18.0207	18.0362	6.70591		-7.28573	-0.579821	0.579821	1.49466	1.43368	0.232087	0.0313529
TaSTP7-5D.1	Fi-5min	24.6177		18.0405	18.0362	6.58158		-7.28573	-0.704149	0.704149	1.62918
TaSTP7-5D.1	Fi-15min	24.8871		17.3734	17.5844	7.30277		-7.28573	0.0170375	-0.0170375	0.98826
TaSTP7-5D.1	Fi-15min	24.7324	0.0967026	17.5811	17.5844	7.14806		-7.28573	-0.137669	0.137669	1.10013	1.06877	0.0702922	0.253723
TaSTP7-5D.1	Fi-15min	24.7093		17.7986	17.5844	7.1249		-7.28573	-0.160832	0.160832	1.11793
TaSTP7-5D.1	Fi-30min	27.0173		18.6556	18.826	8.19132		-7.28573	0.905589	-0.905589	0.533815
TaSTP7-5D.1	Fi-30min	26.9266	0.134984	18.7953	18.826	8.10054		-7.28573	0.814814	-0.814814	0.568482	0.581334	0.055082	0.0121231
TaSTP7-5D.1	Fi-30min	26.7518		19.0271	18.826	7.92574		-7.28573	0.640016	-0.640016	0.641706
TaSTP7-5D.1	Y158-0	24.2882		17.0834	17.0579	7.2303		-7.28573	-0.0554288	0.0554288	1.03917
TaSTP7-5D.1	Y158-0	24.4959	0.16537	16.9039	17.0579	7.43801		-7.28573	0.152285	-0.152285	0.899824	0.922517	0.107123	0.247497
TaSTP7-5D.1	Y158-0	24.6149		17.1863	17.0579	7.55705		-7.28573	0.271325	-0.271325	0.828558
TaSTP7-5D.1	Y158-5min	25.2969		18.237	18.308	6.98895		-7.28573	-0.296782	0.296782	1.2284
TaSTP7-5D.1	Y158-5min	24.9836	0.171603	18.3354	18.308	6.67564		-7.28573	-0.610088	0.610088	1.52635	1.41473	0.162418	0.0149255
TaSTP7-5D.1	Y158-5min	25.0189		18.3516	18.308	6.71096		-7.28573	-0.574769	0.574769	1.48944
TaSTP7-5D.1	Y158-15min	24.2742		17.1186	17.17	7.10419		-7.28573	-0.181537	0.181537	1.13409
TaSTP7-5D.1	Y158-15min	24.2995	0.0697378	17.2726	17.17	7.12948		-7.28573	-0.156247	0.156247	1.11438	1.15638	0.0565431	0.0935583
TaSTP7-5D.1	Y158-15min	24.168		17.1187	17.17	6.99805		-7.28573	-0.287679	0.287679	1.22067
TaSTP7-5D.1	Y158-30min	23.9259		17.6761	17.8173	6.10853		-7.28573	-1.1772	1.1772	2.26137
TaSTP7-5D.1	Y158-30min	24.004	0.0416218	17.8633	17.8173	6.18669		-7.28573	-1.09904	1.09904	2.14212	2.18897	0.0636007	0.000683248
TaSTP7-5D.1	Y158-30min	23.9898		17.9127	17.8173	6.17242		-7.28573	-1.11331	1.11331	2.16341
TaSTP7-5A.2	Fi-0	26.7448		17.3738	17.3953	9.34952	652.356			669.381	0.974566
TaSTP7-5A.2	Fi-0	26.8171	0.036184	17.1693	17.3953	9.42184	685.894	9.38638	-9.38638	669.381	1.02467	1	0.0250606	0.5
TaSTP7-5A.2	Fi-0	26.7831		17.6427	17.3953	9.38779	669.894			669.381	1.00077
TaSTP7-5A.2	Fi-5min	26.839		18.0473	18.0362	8.80284		-9.38638	-0.583539	0.583539	1.49852
TaSTP7-5A.2	Fi-5min	26.7117	0.0666101	18.0207	18.0362	8.6755		-9.38638	-0.710886	0.710886	1.63681	1.57956	0.0721488	0.00118329
TaSTP7-5A.2	Fi-5min	26.7415		18.0405	18.0362	8.70529		-9.38638	-0.681093	0.681093	1.60335
TaSTP7-5A.2	Fi-15min	26.7559		17.3734	17.5844	9.17155		-9.38638	-0.21483	0.21483	1.16057
TaSTP7-5A.2	Fi-15min	26.6995	0.0685814	17.5811	17.5844	9.11512		-9.38638	-0.271258	0.271258	1.20686	1.15512	0.0546732	0.012028
TaSTP7-5A.2	Fi-15min	26.836		17.7986	17.5844	9.25161		-9.38638	-0.134775	0.134775	1.09792
TaSTP7-5A.2	Fi-30min	29.1644		18.6556	18.826	10.3384		-9.38638	0.952001	-0.952001	0.516915
TaSTP7-5A.2	Fi-30min	28.6497	0.338857	18.7953	18.826	9.82367		-9.38638	0.437285	-0.437285	0.738523	0.686831	0.150865	0.0328606
TaSTP7-5A.2	Fi-30min	28.5252		19.0271	18.826	9.69922		-9.38638	0.31284	-0.31284	0.805055
TaSTP7-5A.2	Y158-0	26.7959		17.0834	17.0579	9.73805		-9.38638	0.351665	-0.351665	0.783679
TaSTP7-5A.2	Y158-0	26.3387	0.367763	16.9039	17.0579	9.28084		-9.38638	-0.105544	0.105544	1.0759	0.836445	0.217917	0.161416
TaSTP7-5A.2	Y158-0	27.0663		17.1863	17.0579	10.0084		-9.38638	0.622028	-0.622028	0.649757
TaSTP7-5A.2	Y158-5min	27.6552		18.237	18.308	9.34719		-9.38638	-0.0391887	0.0391887	1.02754
TaSTP7-5A.2	Y158-5min	27.5752	0.0436646	18.3354	18.308	9.26725		-9.38638	-0.119131	0.119131	1.08608	1.06418	0.0319375	0.0276136
TaSTP7-5A.2	Y158-5min	27.5848		18.3516	18.308	9.27678		-9.38638	-0.109602	0.109602	1.07893
TaSTP7-5A.2	Y158-15min	26.4313		17.1186	17.17	9.26135		-9.38638	-0.125031	0.125031	1.09053
TaSTP7-5A.2	Y158-15min	26.4146	0.016613	17.2726	17.17	9.24458		-9.38638	-0.141807	0.141807	1.10329	1.10325	0.0127033	0.00406792
TaSTP7-5A.2	Y158-15min	26.3981		17.1187	17.17	9.22813		-9.38638	-0.158257	0.158257	1.11594
TaSTP7-5A.2	Y158-30min	27.4019		17.6761	17.8173	9.58454		-9.38638	0.198153	-0.198153	0.871666
TaSTP7-5A.2	Y158-30min	27.1096	0.211959	17.8633	17.8173	9.29227		-9.38638	-0.0941098	0.0941098	1.06741	1.03296	0.147133	0.368543
TaSTP7-5A.2	Y158-30min	26.9898		17.9127	17.8173	9.17248		-9.38638	-0.213903	0.213903	1.15982
TaSTP7-5B.2	Fi-0	22.2379		17.3738	17.3953	4.84256	28.6917			28.1723	1.01844
TaSTP7-5B.2	Fi-0	22.2305	0.0400945	17.1693	17.3953	4.83521	28.5459	4.81584	-4.81584	28.1723	1.01326	1	0.0275734	0.5
TaSTP7-5B.2	Fi-0	22.165		17.6427	17.3953	4.76973	27.2793			28.1723	0.968302
TaSTP7-5B.2	Fi-5min	22.2595		18.0473	18.0362	4.22333		-4.81584	-0.592502	0.592502	1.50786
TaSTP7-5B.2	Fi-5min	22.2846	0.0591781	18.0207	18.0362	4.2484		-4.81584	-0.567435	0.567435	1.48189	1.46143	0.0593625	0.000786791
TaSTP7-5B.2	Fi-5min	22.3722		18.0405	18.0362	4.33604		-4.81584	-0.479794	0.479794	1.39454
TaSTP7-5B.2	Fi-15min	22.1525		17.3734	17.5844	4.56812		-4.81584	-0.247718	0.247718	1.18733
TaSTP7-5B.2	Fi-15min	22.1883	0.06721	17.5811	17.5844	4.60394		-4.81584	-0.211896	0.211896	1.15821	1.14349	0.0527605	0.0123786
TaSTP7-5B.2	Fi-15min	22.2826		17.7986	17.5844	4.69823		-4.81584	-0.117606	0.117606	1.08493
TaSTP7-5B.2	Fi-30min	23.5778		18.6556	18.826	4.75183		-4.81584	-0.0640024	0.0640024	1.04536
TaSTP7-5B.2	Fi-30min	23.6875	0.122871	18.7953	18.826	4.86152		-4.81584	0.0456804	-0.0456804	0.968833	1.05419	0.0901007	0.20486
TaSTP7-5B.2	Fi-30min	23.4422		19.0271	18.826	4.61623		-4.81584	-0.199605	0.199605	1.14838
TaSTP7-5B.2	Y158-0	22.013		17.0834	17.0579	4.95516		-4.81584	0.139329	-0.139329	0.907942
TaSTP7-5B.2	Y158-0	22.0957	0.10387	16.9039	17.0579	5.03786		-4.81584	0.222028	-0.222028	0.857359	0.918173	0.066522	0.0775184
TaSTP7-5B.2	Y158-0	21.8894		17.1863	17.0579	4.83147		-4.81584	0.0156397	-0.0156397	0.989218
TaSTP7-5B.2	Y158-5min	22.6526		18.237	18.308	4.34463		-4.81584	-0.471206	0.471206	1.38627
TaSTP7-5B.2	Y158-5min	22.7313	0.0604454	18.3354	18.308	4.42327		-4.81584	-0.392566	0.392566	1.31273	1.37481	0.0572212	0.00118597
TaSTP7-5B.2	Y158-5min	22.6124		18.3516	18.308	4.30443		-4.81584	-0.511402	0.511402	1.42543
TaSTP7-5B.2	Y158-15min	21.6915		17.1186	17.17	4.5215		-4.81584	-0.294339	0.294339	1.22632
TaSTP7-5B.2	Y158-15min	21.5802	0.104894	17.2726	17.17	4.4102		-4.81584	-0.405636	0.405636	1.32467	1.32304	0.0959157	0.0106715
TaSTP7-5B.2	Y158-15min	21.4818		17.1187	17.17	4.31184		-4.81584	-0.503993	0.503993	1.41813
TaSTP7-5B.2	Y158-30min	21.6425		17.6761	17.8173	3.82518		-4.81584	-0.990651	0.990651	1.98708
TaSTP7-5B.2	Y158-30min	21.6567	0.0677516	17.8633	17.8173	3.83937		-4.81584	-0.976461	0.976461	1.96763	1.92613	0.0892573	0.000751286
TaSTP7-5B.2	Y158-30min	21.7663		17.9127	17.8173	3.94898		-4.81584	-0.866852	0.866852	1.82368

## Sheet: DATA ANAYLISIS
Target	Material	After pathogen infection	repeat 1	repeat 2	repeat 3	relative expression level mean	2^-△△ct Std.Dev	TTEST
TaSTP10-1A.1	Fielder	0	1.34868	0.814815	0.836505	1	0.302161	0.5
TaSTP10-1A.1		5min	0.642348	0.409623	0.862713	0.638228	0.226573	0.0889985
TaSTP10-1A.1		15min	1.14234	2.18912	1.85661	1.72936	0.534869	0.0636825
TaSTP10-1A.1		30min	1.08418	1.73587	1.27089	1.36365	0.335599	0.118144
TaSTP10-1A.1	Y158	0	0.678475	0.564902	0.524045	0.589141	0.0800174	0.0674453
TaSTP10-1A.1		5min	0.62267	0.945146	0.620926	0.729581	0.186687	0.135284
TaSTP10-1A.1		15min	/	0.561068	0.80957	0.685319	0.175718	0.11905
TaSTP10-1A.1		30min	0.621614	0.437454	/	0.529534	0.130221	0.0511822
TaSTP27-1A	Fielder	0	0.807827	0.993051	1.19912	1	0.19574	0.5
TaSTP27-1A		5min	0.778291	0.676463	1.18171	0.878821	0.267204	0.281828
TaSTP27-1A		15min	0.743547	0.764478	0.752647	0.753557	0.0104949	0.080308
TaSTP27-1A		30min	0.9262	0.537763	0.695408	0.71979	0.195363	0.0770603
TaSTP27-1A	Y158	0	0.0182238	0.0183493	0.0157704	0.0174478	0.00145406	0.00648421
TaSTP27-1A		5min	0.0665827	0.0508559	0.0442367	0.0538918	0.0114782	0.00686605
TaSTP27-1A		15min	0.119951	0.0908784	0.0711951	0.0940082	0.0245283	0.00705369
TaSTP27-1A		30min	0.0811864	0.064489	0.059986	0.0685538	0.0111694	0.00708701
TaSTP28-1B.1	Fielder	0	1.03505	1.16284	0.802111	1	0.182899	0.5
TaSTP28-1B.1		5min	0.898376	0.810697	0.901173	0.870082	0.0514478	0.171794
TaSTP28-1B.1		15min	1.06913	1.0841	0.563684	0.905638	0.296235	0.333893
TaSTP28-1B.1		30min	0.646997	0.68956	0.658841	0.665133	0.021968	0.0423273
TaSTP28-1B.1	Y158	0	0.366304	0.272651	0.321061	0.320005	0.0468356	0.00909088
TaSTP28-1B.1		5min	0.706933	0.622429	0.63646	0.655274	0.0452848	0.0373603
TaSTP28-1B.1		15min	0.485955	0.621623	0.662061	0.58988	0.0922449	0.0206787
TaSTP28-1B.1		30min	0.48541	0.47106	0.412779	0.456416	0.0384662	0.0155987
TaSTP6-2A	Fielder	0	1.13307	1.09027	0.776665	1	0.194594	0.5
TaSTP6-2A		5min	1.33546	1.32143	1.96242	1.53977	0.366089	0.0540363
TaSTP6-2A		15min	2.25881	2.61473	2.736	2.53651	0.248023	0.000684498
TaSTP6-2A		30min	0.969614	1.17563	1.55696	1.23407	0.298	0.163827
TaSTP6-2A	Y158	0	1.47091	0.969942	1.45313	1.298	0.284242	0.108701
TaSTP6-2A		5min	1.59521	1.11259	1.28636	1.33138	0.244443	0.071831
TaSTP6-2A		15min	2.56854	2.25381	2.49966	2.44067	0.165451	0.00034849
TaSTP6-2A		30min	4.32853	4.0849	4.76974	4.39439	0.347137	0.000260308
TaSTP6-2B	Fielder	0	0.921197	1.1918	0.887003	1	0.166981	0.5
TaSTP6-2B		5min	0.591165	0.560063	0.530687	0.560638	0.0302427	0.0205608
TaSTP6-2B		15min	0.338619	0.344339	0.433804	0.372254	0.0533805	0.00783808
TaSTP6-2B		30min	0.322937	0.273589	0.358243	0.318256	0.0425209	0.00743764
TaSTP6-2B	Y158	0	0.233167	0.18156	0.1952	0.203309	0.0267417	0.00632706
TaSTP6-2B		5min	0.729264	0.560084	0.590866	0.626738	0.0901142	0.0203513
TaSTP6-2B		15min	1.21045	0.884451	1.18763	1.09418	0.181985	0.27266
TaSTP6-2B		30min	1.15823	1.09478	1.22956	1.16086	0.0674299	0.115861
TaSTP3-2A	Fielder	0	1.02268	1.20664	0.77068	1	0.218862	0.5
TaSTP3-2A		5min	0.922978	0.857982	0.773945	0.851635	0.0747191	0.181602
TaSTP3-2A		15min	1.49746	1.93868	1.93932	1.79182	0.254923	0.00789021
TaSTP3-2A		30min	2.77722	5.37289	3.12058	3.7569	1.40998	0.0369636
TaSTP3-2A	Y158	0	0.930459	1.03012	0.787829	0.916137	0.12178	0.300534
TaSTP3-2A		5min	1.35803	1.38695	1.50762	1.41754	0.0793484	0.0334515
TaSTP3-2A		15min	1.39233	1.93974	1.60966	1.64724	0.275634	0.0179016
TaSTP3-2A		30min	3.25512	2.5412	2.94866	2.91499	0.358149	0.00146809
TaSTP3-2B	Fielder	0	0.960571	1.15015	0.889282	1	0.134828	0.5
TaSTP3-2B		5min	0.98631	1.1311	1.21641	1.11128	0.116326	0.170602
TaSTP3-2B		15min	2.52428	1.73261	1.61333	1.95674	0.49511	0.0349493
TaSTP3-2B		30min	2.76979	2.6799	2.87778	2.77583	0.0990762	4.74315e-05
TaSTP3-2B	Y158	0	0.823353	0.661195	0.836039	0.773529	0.0974903	0.0421316
TaSTP3-2B		5min	1.08773	0.951531	0.947448	0.99557	0.079839	0.481899
TaSTP3-2B		15min	1.68146	1.97399	1.61115	1.75554	0.192426	0.00350526
TaSTP3-2B		30min	2.84204	2.35829	2.52865	2.57633	0.245373	0.00098799
TaSTP3-2D	Fielder	0	1.15485	0.826611	1.01854	1	0.147561	0.5
TaSTP3-2D		5min	1.01604	1.30423	1.71443	2.39339	0.577151	0.112997
TaSTP3-2D		15min	1.83925	2.97308	3.06143	2.37265	0.244395	0.0235933
TaSTP3-2D		30min	2.70492	3.45221	2.42706	6.10912	0.677767	0.00931842
TaSTP3-2D	Y158	0	0.609758	0.664963	0.699911	0.941258	0.107731	0.0303095
TaSTP3-2D		5min	0.71236	0.710996	0.764106	1.97668	0.490396	0.0500026
TaSTP3-2D		15min	1.69442	1.98324	1.40387	2.38972	0.400188	0.0167015
TaSTP3-2D		30min	2.74416	2.50303	2.71788	3.9487	0.908156	0.000113239
TaSTP1-2D	Fielder	0	1.11981	0.956039	0.924149	1	0.104978	0.5
TaSTP1-2D		5min	1.34434	1.49188	1.42647	1.4209	0.0739266	0.00326478
TaSTP1-2D		15min	0.768733	1.01213	1.13855	0.973138	0.187968	0.421101
TaSTP1-2D		30min	0.681646	0.621092	0.712709	0.671816	0.046593	0.00962132
TaSTP1-2D	Y158	0	1.57948	1.2294	1.03503	1.28131	0.27591	0.106231
TaSTP1-2D		5min	2.776	2.4202	1.93543	2.37721	0.42193	0.0121677
TaSTP1-2D		15min	3.79994	3.24592	3.06412	3.36999	0.383282	0.00282254
TaSTP1-2D		30min	2.62064	2.59782	2.30134	2.5066	0.178126	0.000363789
TaSTP15-2A	Fielder	0	1.35777	0.970303	0.671928	1	0.343884	0.5
TaSTP15-2A		5min	2.11425	2.43049	1.67319	2.07264	0.380362	0.01134
TaSTP15-2A		15min	1.81701	1.75059	1.91001	1.82587	0.0800781	0.0234519
TaSTP15-2A		30min	2.13359	2.29169	1.58371	2.003	0.371616	0.0133793
TaSTP15-2A	Y158	0	0.209386	0.188482	0.207354	0.201741	0.0115273	0.0282509
TaSTP15-2A		5min	0.755373	0.742848	0.676573	0.724932	0.0423452	0.149761
TaSTP15-2A		15min	1.09668	1.4707	1.35945	1.30894	0.192058	0.131867
TaSTP15-2A		30min	0.849442	0.735521	0.66139	0.748784	0.0947252	0.166349
TaSTP28-3A	Fielder	0	1.06261	1.02407	0.913315	1	0.0775052	0.5
TaSTP28-3A		5min	3.20116	1.8909	2.49338	2.52848	0.655834	0.0272042
TaSTP28-3A		15min	/	7.83192	9.06608	8.449	0.872681	0.0257474
TaSTP28-3A		30min	20.327	21.4832	22.1799	21.33	0.935891	0.000327472
TaSTP28-3A	Y158	0	4.23403	5.42716	3.90536	4.52218	0.800777	0.0080437
TaSTP28-3A		5min	3.9277	/	3.05048	3.48909	0.620291	0.054023
TaSTP28-3A		15min	6.28271	8.16517	9.75655	8.06814	1.73896	0.00970872
TaSTP28-3A		30min	15.6741	17.8982	/	16.7861	1.5727	0.0222267
TaSTP28-3D	Fielder	0	1.14416	1.02003	0.835809	1	0.155148	0.5
TaSTP28-3D		5min	0.733568	1.34694	0.827465	0.969323	0.330375	0.446982
TaSTP28-3D		15min	1.76192	2.42061	2.03153	2.07135	0.331149	0.00844608
TaSTP28-3D		30min	2.88227	2.96181	2.95554	2.9332	0.0442248	0.000544348
TaSTP28-3D	Y158	0	0.37951	0.547221	0.430308	0.452346	0.086	0.00576697
TaSTP28-3D		5min	0.791242	0.840223	0.923881	0.851782	0.0670707	0.117521
TaSTP28-3D		15min	0.685344	0.98064	1.0358	0.900596	0.188444	0.260422
TaSTP28-3D		30min	0.572237	1.17888	0.95727	0.902797	0.306969	0.329239
TaSTP13-4A	Fielder	0	1.13489	0.734133	1.13098	1	0.230256	0.5
TaSTP13-4A		5min	2.77077	2.05907	2.12474	2.31819	0.393314	0.00641693
TaSTP13-4A		15min	5.67008	6.3304	6.2018	6.06743	0.350073	4.56215e-05
TaSTP13-4A		30min	4.41687	4.95804	3.55246	4.30912	0.708956	0.00468829
TaSTP13-4A	Y158	0	0.951021	1.04637	0.804059	0.933815	0.122066	0.344706
TaSTP13-4A		5min	1.60011	1.81216	2.23276	1.88168	0.322002	0.0109379
TaSTP13-4A		15min	2.76107	3.37946	3.58616	3.24223	0.42932	0.00190997
TaSTP13-4A		30min	3.91459	5.01248	3.32148	4.08285	0.857962	0.00957678
TaSTP13-4B	Fielder	0	1.05725	0.961309	0.98144	1	0.0505927	0.5
TaSTP13-4B		5min	2.21349	2.35299	2.31294	2.29314	0.0718262	1.71699e-05
TaSTP13-4B		15min	4.79205	4.27072	3.96809	4.34362	0.416787	0.00232152
TaSTP13-4B		30min	4.86612	5.5765	4.5663	5.00297	0.518818	0.0026035
TaSTP13-4B	Y158	0	0.290065	0.32378	0.321748	0.311864	0.0189057	0.000280289
TaSTP13-4B		5min	1.04759	1.11715	0.964227	1.04299	0.0765646	0.234589
TaSTP13-4B		15min	2.29852	2.11081	2.46945	2.29293	0.179388	0.00194244
TaSTP13-4B		30min	3.91738	4.20099	3.81613	3.97816	0.199501	0.000415189
TaSTP13-4D	Fielder	0	1.03979	1.05736	0.902852	1	0.0845903	0.5
TaSTP13-4D		5min	1.54466	1.33036	1.49948	1.45817	0.112966	0.00307888
TaSTP13-4D		15min	2.86258	2.2683	2.68803	2.6063	0.305454	0.00403503
TaSTP13-4D		30min	3.44113	3.05134	3.15459	3.21569	0.201949	0.000382782
TaSTP13-4D	Y158	0	0.304377	0.32613	0.315912	0.315473	0.0108835	0.00225248
TaSTP13-4D		5min	0.664009	0.700271	0.707441	0.690574	0.0232831	0.00909515
TaSTP13-4D		15min	1.26251	1.22446	1.26217	1.24971	0.0218706	0.0148472
TaSTP13-4D		30min	1.93253	1.67107	1.7079	1.7705	0.141524	0.00143149
TaSTP19-4A	Fielder	0	0.701375	1.08471	1.21392	1	0.266563	0.5
TaSTP19-4A		5min	3.70631	4.60123	3.14251	3.81668	0.735598	0.00685006
TaSTP19-4A		15min	3.1523	3.37805	3.87015	3.46683	0.367067	0.000543169
TaSTP19-4A		30min	2.29894	3.07854	2.60695	2.66148	0.392648	0.00279431
TaSTP19-4A	Y158	0	6.30009	10.3652	8.31785	8.32772	2.03259	0.0115599
TaSTP19-4A		5min	13.6642	11.9309	12.187	12.5941	0.935594	0.000551641
TaSTP19-4A		15min	4.00378	5.30358	3.6755	4.32762	0.860997	0.00751384
TaSTP19-4A		30min	0.766517	0.851689	0.530552	0.716253	0.166365	0.103123
TaSTP6-2D	Fielder	0	0.95606	1.01346	1.03048	1	0.0389941	0.5
TaSTP6-2D		5min	1.64927	1.925	1.41542	1.66323	0.255077	0.0215667
TaSTP6-2D		15min	6.42903	6.96402	9.72335	7.70547	1.76789	0.0111752
TaSTP6-2D		30min	5.78242	4.29034	5.35379	5.14218	0.768218	0.00555804
TaSTP6-2D	Y158	0	2.09044	2.21381	2.24028	2.18151	0.079972	0.000112588
TaSTP6-2D		5min	2.36509	1.8927	3.26669	2.50816	0.698079	0.0320692
TaSTP6-2D		15min	4.33581	3.4412	3.8647	3.88057	0.447516	0.00379586
TaSTP6-2D		30min	1.24185	1.83273	/	1.53729	0.417816	0.159333
TaSTP19-7D	Fielder	0	0.901245	1.14535	0.953409	1	0.128547	0.5
TaSTP19-7D		5min	0.731209	0.496124	0.544716	0.590683	0.124101	0.00830432
TaSTP19-7D		15min	1.49717	1.46718	0.896723	1.28702	0.338344	0.13864
TaSTP19-7D		30min	1.39475	1.6923	2.03655	1.70787	0.321185	0.0236213
TaSTP19-7D	Y158	0	2.74596	2.4322	4.04855	3.07557	0.857101	0.024793
TaSTP19-7D		5min	1.28584	2.11279	2.1533	1.85064	0.489552	0.0432211
TaSTP19-7D		15min	1.50422	1.63533	1.77141	1.63698	0.1336	0.00201007
TaSTP19-7D		30min	1.35412	1.49419	1.49708	1.44846	0.0817149	0.00538085
TaSTP19-7A	Fielder	0	1.11256	1.08008	0.807356	1	0.167623	0.5
TaSTP19-7A		5min	0.500663	0.556575	0.680047	0.579095	0.0917881	0.0149501
TaSTP19-7A		15min	0.63849	0.702163	0.669747	0.670134	0.0318382	0.0357828
TaSTP19-7A		30min	0.666262	0.891053	1.00454	0.853953	0.172165	0.175945
TaSTP19-7A	Y158	0	1.98499	1.92902	2.48447	2.13283	0.305813	0.00507135
TaSTP19-7A		5min	2.3969	2.43215	2.75565	2.52823	0.197733	0.000296218
TaSTP19-7A		15min	1.15914	1.38839	1.26375	1.27042	0.114773	0.0455351
TaSTP19-7A		30min	0.715921	0.842332	0.935279	0.831178	0.110103	0.114643
TaSTP14-4B	Fielder	0	0.922624	1.26523	0.812147	1	0.236244	0.5
TaSTP14-4B		5min	0.828912	0.673147	1.0466	0.849554	0.187582	0.219369
TaSTP14-4B		15min	0.864161	0.772261	1.14512	0.92718	0.194253	0.350975
TaSTP14-4B		30min	0.709212	0.555977	0.474776	0.579988	0.119048	0.0359853
TaSTP14-4B	Y158	0	0.974339	0.894333	1.59416	1.15428	0.383046	0.29531
TaSTP14-4B		5min	0.702445	/	0.729309	0.715877	0.0189955	0.0857483
TaSTP14-4B		15min	0.56953	0.61268	0.488293	0.556834	0.0631577	0.0371801
TaSTP14-4B		30min	0.532031	0.605686	0.864879	0.667532	0.17483	0.06384
TaSTP14-5A	Fielder	0	1.01396	0.921303	1.06473	1	0.072728	0.5
TaSTP14-5A		5min	0.59049	0.798629	0.815937	0.735019	0.125464	0.0231114
TaSTP14-5A		15min	0.731831	0.799697	0.791729	0.774419	0.0370967	0.00884287
TaSTP14-5A		30min	0.795517	0.884375	0.748485	0.809459	0.0690094	0.015144
TaSTP14-5A	Y158	0	1.46817	1.47768	1.46268	1.46951	0.00759294	0.00369904
TaSTP14-5A		5min	1.43841	1.70789	1.46931	1.53854	0.147473	0.00584361
TaSTP14-5A		15min	1.4328	1.46836	1.23068	1.37728	0.1282	0.00951256
TaSTP14-5A		30min	1.05283	1.13437	1.03748	1.07489	0.0520787	0.113837
TaSTP13-4D.1	Fielder	0	0.972131	0.995023	1.03285	1	0.0306625	0.5
TaSTP13-4D.1		5min	0.725345	0.580171	0.94148	0.748999	0.181812	0.0678184
TaSTP13-4D.1		15min	/	0.599928	0.764933	0.68243	0.116676	0.0742571
TaSTP13-4D.1		30min	0.306831	0.284565	0.314542	0.301979	0.0155663	2.76388e-05
TaSTP13-4D.1	Y158	0	1.08974	1.14613	0.837993	1.02462	0.164065	0.41041
TaSTP13-4D.1		5min	1.00143	0.702696	1.21643	0.973517	0.258001	0.437864
TaSTP13-4D.1		15min	0.749943	0.547526	0.542768	0.613412	0.118263	0.0119335
TaSTP13-4D.1		30min	0.681609	0.58472	0.725443	0.663924	0.0720094	0.00356571
TaSTP25-5A	Fielder	0	0.78011	1.15385	1.06604	1	0.195425	0.5
TaSTP25-5A		5min	0.632455	0.523849	0.580296	0.578867	0.0543173	0.0279541
TaSTP25-5A		15min	0.714759	0.802652	0.603758	0.707056	0.0996703	0.0522527
TaSTP25-5A		30min	1.07098	0.964788	1.18149	1.07242	0.108358	0.306167
TaSTP25-5A	Y158	0	0.618805	0.479433	0.835688	0.644642	0.179527	0.0408307
TaSTP25-5A		5min	1.03596	0.850455	0.662345	0.849586	0.186809	0.194945
TaSTP25-5A		15min	1.18125	0.874852	0.622894	0.892998	0.279619	0.3095
TaSTP25-5A		30min	0.646012	0.699601	0.84227	0.729294	0.101443	0.0614639
TaSTP25-5B	Fielder	0	0.940095	0.942879	1.11703	1	0.101357	0.5
TaSTP25-5B		5min	1.02444	0.886899	0.746328	0.885888	0.139056	0.160124
TaSTP25-5B		15min	0.939622	1.0948	0.986336	1.00692	0.0796096	0.465314
TaSTP25-5B		30min	0.922868	0.915907	0.845879	0.894885	0.0425829	0.103417
TaSTP25-5B	Y158	0	0.564864	0.673035	0.676009	0.63797	0.0633284	0.0050633
TaSTP25-5B		5min	0.904928	0.663375	0.645319	0.737874	0.144954	0.0346908
TaSTP25-5B		15min	0.719017	0.779452	0.819501	0.772657	0.0505854	0.0207461
TaSTP25-5B		30min	0.688904	0.707215	0.57985	0.658656	0.0688598	0.00581009
TaSTP25-5D	Fielder	0	0.979134	1.05764	0.963224	1	0.0505494	0.5
TaSTP25-5D		5min	0.829331	0.883352	0.954756	0.889146	0.0629129	0.0395321
TaSTP25-5D		15min	1.15021	0.940901	0.996289	1.02913	0.108452	0.351597
TaSTP25-5D		30min	0.908653	0.884042	0.934327	0.909007	0.0251441	0.0350639
TaSTP25-5D	Y158	0	0.52361	0.427529	0.455069	0.468736	0.0494768	0.000101022
TaSTP25-5D		5min	0.632207	0.571004	0.630034	0.611082	0.0347256	0.000365568
TaSTP25-5D		15min	0.973174	0.753932	0.88683	0.871312	0.110442	0.0851352
TaSTP25-5D		30min	0.766987	0.75653	0.689143	0.737553	0.042249	0.0012954
TaSTP26-5A	Fielder	0	1.17471	0.875323	0.94997	1	0.155836	0.5
TaSTP26-5A		5min	1.76423	2.27243	2.00064	2.01244	0.254307	0.00368579
TaSTP26-5A		15min	6.35594	5.61677	5.50331	5.82534	0.463002	0.00065667
TaSTP26-5A		30min	5.86152	5.64058	6.58265	6.02825	0.492672	0.000756495
TaSTP26-5A	Y158	0	0.41783	0.45017	0.598586	0.488862	0.0963897	0.00659564
TaSTP26-5A		5min	1.20125	1.58113	1.63261	1.47166	0.235593	0.0263962
TaSTP26-5A		15min	7.43536	6.77379	5.87298	6.69404	0.784239	0.00243268
TaSTP26-5A		30min	15.2363	12.4683	13.5225	13.7424	1.39707	0.00181618
TaSTP26-5B	Fielder	0	1.12642	0.924069	0.94951	1	0.11022	0.5
TaSTP26-5B		5min	0.518992	0.791456	0.952962	0.75447	0.219336	0.0915899
TaSTP26-5B		15min	0.419797	0.724342	0.50139	0.54851	0.157646	0.00954123
TaSTP26-5B		30min	0.492597	0.317805	0.366756	0.392386	0.0901709	0.0010378
TaSTP26-5B	Y158	0	5.37543	5.08098	5.45651	5.30431	0.197608	2.17254e-05
TaSTP26-5B		5min	3.75433	5.64479	4.28469	4.56127	0.975103	0.0114585
TaSTP26-5B		15min	4.39899	6.00102	4.69975	5.03325	0.851492	0.00669912
TaSTP26-5B		30min	3.73333	3.83973	3.89159	3.82155	0.0806832	4.23741e-06
TaSTP26-5D	Fielder	0	1.06563	0.953224	0.981144	1	0.0585274	0.5
TaSTP26-5D		5min	1.46581	1.78862	1.18356	1.47933	0.302753	0.0531424
TaSTP26-5D		15min	3.82964	3.59983	2.7631	3.39752	0.561316	0.00846883
TaSTP26-5D		30min	2.58858	2.47919	2.0665	2.37809	0.275334	0.00521637
TaSTP26-5D	Y158	0	1.20182	1.19974	1.1505	1.18402	0.0290467	0.00870444
TaSTP26-5D		5min	3.75487	3.59225	3.06668	3.47126	0.359694	0.00296184
TaSTP26-5D		15min	1.91378	1.85248	1.70291	1.82305	0.108472	0.000619147
TaSTP26-5D		30min	0.833549	0.76127	0.932642	0.842487	0.0860349	0.0333885
TaSTP11-6A	Fielder	0	1.00731	1.09479	0.897905	1	0.0986441	0.5
TaSTP11-6A		5min	0.81776	0.726982	1.32535	0.956696	0.322472	0.420858
TaSTP11-6A		15min	1.0266	1.91758	1.06115	1.33511	0.50473	0.184544
TaSTP11-6A		30min	0.865999	1.5101	1.25202	1.20937	0.324162	0.190678
TaSTP11-6A	Y158	0	0.734835	1.0296	0.892483	0.885639	0.147501	0.167597
TaSTP11-6A		5min	0.888067	1.04068	0.860897	0.929881	0.0969114	0.214704
TaSTP11-6A		15min	0.422543	0.51063	0.595494	0.509556	0.0864801	0.00155372
TaSTP11-6A		30min	0.247168	0.445929	0.397379	0.363492	0.103623	0.000770627
TaSTP13-6A	Fielder	0	1.08008	0.960421	0.959503	1	0.0693492	0.5
TaSTP13-6A		5min	0.756597	0.78319	0.709235	0.749674	0.0374603	0.00553651
TaSTP13-6A		15min	0.964768	1.03867	0.888087	0.96384	0.075294	0.286962
TaSTP13-6A		30min	0.665849	0.699114	0.691108	0.685357	0.017362	0.00595987
TaSTP13-6A	Y158	0	0.971874	0.820802	0.703192	0.831956	0.134688	0.0753652
TaSTP13-6A		5min	1.15868	1.29833	1.41715	1.29138	0.129374	0.0200083
TaSTP13-6A		15min	1.7766	1.63808	2.27263	1.89577	0.33364	0.0192271
TaSTP13-6A		30min	0.821702	0.847007	0.850233	0.839647	0.0156248	0.0254849
TaSTP13-6B	Fielder	0	0.853231	1.07852	1.06825	1	0.127209	0.5
TaSTP13-6B		5min	0.990494	0.836069	0.834366	0.886977	0.089653	0.14198
TaSTP13-6B		15min	1.30803	0.909478	1.14376	1.12042	0.200297	0.218646
TaSTP13-6B		30min	1.26124	0.964867	1.22246	1.14952	0.161087	0.139504
TaSTP13-6B	Y158	0	1.1766	1.06814	1.0369	1.09388	0.0733244	0.172198
TaSTP13-6B		5min	1.4436	1.45137	1.4341	1.44302	0.00865169	0.0129717
TaSTP13-6B		15min	1.72142	1.52516	1.69351	1.6467	0.106175	0.00139772
TaSTP13-6B		30min	1.26352	1.0284	1.24677	1.17956	0.131179	0.0820158
TaSTP15-2B	Fielder	0	1.01914	1.00892	0.971944	1	0.0248283	0.5
TaSTP15-2B		5min	0.52454	0.644329	0.563247	0.577372	0.0611308	0.00136805
TaSTP15-2B		15min	0.920009	0.801264	0.852516	0.85793	0.0595572	0.0193425
TaSTP15-2B		30min	1.0592	0.60099	1.14979	0.936659	0.294206	0.372717
TaSTP15-2B	Y158	0	2.31598	2.22466	2.55814	2.36626	0.172333	0.00228341
TaSTP15-2B		5min	1.47765	1.48169	1.53456	1.49796	0.0317573	2.19287e-05
TaSTP15-2B		15min	1.55605	1.65705	2.16482	1.79264	0.326252	0.0256697
TaSTP15-2B		30min	2.13367	2.66993	2.18222	2.3286	0.296588	0.0078424
TaSTP16-2B	Fielder	0	0.70047	0.915137	1.38439	1	0.34977	0.5
TaSTP16-2B		5min	2.12135	1.34069	2.26862	1.91022	0.498693	0.0339152
TaSTP16-2B		15min	/	4.1388	5.75328	4.94604	1.14161	0.0557005
TaSTP16-2B		30min	3.26777	2.35037	3.22135	2.94649	0.516782	0.00408017
TaSTP16-2B	Y158	0	2.4213	3.50795	/	2.96462	0.768379	0.0686324
TaSTP16-2B		5min	4.87159	4.70903	4.81715	4.79926	0.0827451	0.000903929
TaSTP16-2B		15min	8.35483	6.99085	9.0736	8.13976	1.0579	0.001921
TaSTP16-2B		30min	15.9393	14.3043	/	15.1218	1.15606	0.0137628
TaSTP18-2B	Fielder	0	1.01094	0.995045	0.994014	1	0.00948908	0.5
TaSTP18-2B		5min	1.01041	1.15566	0.899087	1.02172	0.128659	0.398903
TaSTP18-2B		15min	0.753083	0.950577	0.811067	0.838243	0.101513	0.0543899
TaSTP18-2B		30min	0.787028	1.1229	0.713107	0.874344	0.218403	0.212008
TaSTP18-2B	Y158	0	1.03925	0.828841	1.14911	1.00573	0.162742	0.478472
TaSTP18-2B		5min	0.817032	0.914451	0.920999	0.884161	0.0582272	0.0356433
TaSTP18-2B		15min	0.991065	1.05757	0.955175	1.00127	0.0519569	0.485162
TaSTP18-2B		30min	0.981969	1.45506	1.33287	1.25663	0.245588	0.105931
TaSTP3-3A.1	Fielder	0	1.01299	1.13074	0.856277	1	0.13769	0.5
TaSTP3-3A.1		5min	0.96017	0.991539	0.733908	0.895206	0.140566	0.204258
TaSTP3-3A.1		15min	2.03331	1.52892	2.12799	1.89674	0.322042	0.0131691
TaSTP3-3A.1		30min	1.85071	2.77473	2.01826	2.21457	0.492297	0.0210973
TaSTP3-3A.1	Y158	0	1.41353	1.1614	1.46048	1.34514	0.160842	0.0244862
TaSTP3-3A.1		5min	0.890808	1.05784	0.912143	0.953598	0.0909073	0.327679
TaSTP3-3A.1		15min	1.65886	1.49058	1.76232	1.63725	0.137151	0.00237194
TaSTP3-3A.1		30min	3.74526	2.67434	2.74083	3.05348	0.600022	0.0113384
TaSTP18-2A	Fielder	0	0.939571	1.11622	0.944205	1	0.100679	0.5
TaSTP18-2A		5min	1.08623	1.28173	0.9754	1.11445	0.155101	0.17662
TaSTP18-2A		15min	0.936955	0.741595	0.90094	0.85983	0.103966	0.0844074
TaSTP18-2A		30min	0.754732	0.910669	0.574332	0.746578	0.168317	0.0519193
TaSTP18-2A	Y158	0	1.38585	1.48773	1.40292	1.4255	0.054563	0.0035038
TaSTP18-2A		5min	1.63424	1.05634	0.98247	1.22435	0.356893	0.195777
TaSTP18-2A		15min	2.43249	1.55849	1.76496	1.91864	0.456817	0.0336293
TaSTP18-2A		30min	1.08636	1.36774	1.48346	1.31252	0.204229	0.0501473
TaSTP17-2D	Fielder	0	0.989553	1.10268	0.90777	1	0.0978723	0.5
TaSTP17-2D		5min	1.04467	1.27075	1.25039	1.1886	0.125061	0.0564253
TaSTP17-2D		15min	1.16211	0.688797	0.870722	0.907211	0.238759	0.291386
TaSTP17-2D		30min	0.459834	0.245197	0.369375	0.358135	0.107759	0.000819096
TaSTP17-2D	Y158	0	0.651452	0.500275	0.618842	0.59019	0.0795571	0.00276822
TaSTP17-2D		5min	0.766456	0.836777	0.575931	0.726388	0.13496	0.026031
TaSTP17-2D		15min	/	0.443826	0.73682	0.590323	0.207178	0.0916765
TaSTP17-2D		30min	0.939258	0.980629	0.731435	0.883774	0.133541	0.148225
TaSTP13-4B.1	Fielder	0	1.05515	0.949847	0.995003	1	0.0528287	0.5
TaSTP13-4B.1		5min	0.750179	0.482831	0.448099	0.56037	0.165294	0.0170788
TaSTP13-4B.1		15min	0.254492	0.482581	0.421286	0.38612	0.118041	0.00251378
TaSTP13-4B.1		30min	0.345613	/	0.506227	0.42592	0.113572	0.0291594
TaSTP13-4B.1	Y158	0	0.624558	0.33937	0.326129	0.430019	0.168606	0.0101061
TaSTP13-4B.1		5min	0.656358	0.471927	0.619168	0.582484	0.0975344	0.00337799
TaSTP13-4B.1		15min	0.329984	0.323326	0.434027	0.362446	0.0620805	0.000100307
TaSTP13-4B.1		30min	0.267755	0.310614	0.290894	0.289754	0.0214523	0.000239941
TaSTP17-2A	Fielder	0	0.887977	1.11202	/	1	0.158424	0.5
TaSTP17-2A		5min	/	1.60679	1.57844	1.59262	0.0200468	0.0571581
TaSTP17-2A		15min	0.846912	0.936574	1.0023	0.928596	0.0780018	0.319379
TaSTP17-2A		30min	0.567292	0.467528	0.933707	0.656175	0.245471	0.0771113
TaSTP17-2A	Y158	0	0.687803	0.563466	0.566411	0.605893	0.0709514	0.0713459
TaSTP17-2A		5min	0.882403	1.16331	1.0111	1.01894	0.140617	0.451712
TaSTP17-2A		15min	0.631603	0.916258	0.488118	0.67866	0.217915	0.0786903
TaSTP17-2A		30min	0.783741	0.808467	0.845417	0.812542	0.0310389	0.168714
TaSTP18-2D	Fielder	0	1.32788	0.652275	1.01985	1	0.338237	0.5
TaSTP18-2D		5min	1.19676	0.940778	0.994205	1.04392	0.135038	0.424857
TaSTP18-2D		15min	0.932415	1.25282	0.991157	1.0588	0.170575	0.402864
TaSTP18-2D		30min	1.11081	1.0415	1.21303	1.12178	0.0862878	0.300408
TaSTP18-2D	Y158	0	1.15419	1.47909	1.27515	1.30281	0.164202	0.130252
TaSTP18-2D		5min	1.05486	0.928406	1.02795	1.00374	0.0666133	0.493304
TaSTP18-2D		15min	1.37309	1.30151	1.05565	1.24342	0.166504	0.173513
TaSTP18-2D		30min	0.817374	1.20041	1.30866	1.10881	0.258132	0.341102
TaSTP1-2A	Fielder	0	1.26932	1.01579	0.714882	1	0.277559	0.5
TaSTP1-2A		5min	1.00579	0.760217	0.623909	0.79664	0.19353	0.181568
TaSTP1-2A		15min	1.34945	2.14056	1.67117	1.72039	0.397844	0.0345523
TaSTP1-2A		30min	1.79969	1.70155	1.80825	1.76983	0.0592857	0.0178892
TaSTP1-2A	Y158	0	1.73835	1.24455	1.32871	1.4372	0.264172	0.0597428
TaSTP1-2A		5min	1.86428	1.57626	1.99424	1.8116	0.213915	0.00904016
TaSTP1-2A		15min	2.12484	1.84231	1.5687	1.84528	0.278083	0.010181
TaSTP1-2A		30min	1.67166	2.10229	2.46446	2.07947	0.396891	0.0111558
TaSTP17-2B.1	Fielder	0	0.916764	0.93107	1.15217	1	0.131974	0.5
TaSTP17-2B.1		5min	0.795396	0.641234	0.644119	0.693583	0.0881842	0.0176651
TaSTP17-2B.1		15min	0.691199	0.676565	0.713894	0.693886	0.0188087	0.027053
TaSTP17-2B.1		30min	0.403497	0.288258	0.330154	0.340636	0.0583304	0.00284536
TaSTP17-2B.1	Y158	0	1.08021	1.19426	0.948657	1.07438	0.122907	0.257338
TaSTP17-2B.1		5min	1.23243	1.11904	1.15307	1.16818	0.0581881	0.072495
TaSTP17-2B.1		15min	1.01217	0.783096	0.962896	0.919387	0.120575	0.239367
TaSTP17-2B.1		30min	0.649207	0.635319	0.709391	0.664639	0.0393735	0.0193805
TaSTP28-3B	Fielder	0	1.04211	0.945754	1.01213	1	0.0493111	0.5
TaSTP28-3B		5min	1.2915	1.40045	1.19931	1.29709	0.100685	0.0103988
TaSTP28-3B		15min	1.15452	1.40883	1.2342	1.26585	0.130074	0.0284782
TaSTP28-3B		30min	1.04627	1.07703	1.04738	1.05689	0.0174468	0.0872552
TaSTP28-3B	Y158	0	0.759098	0.769534	0.751162	0.759931	0.00921443	0.00580685
TaSTP28-3B		5min	0.997096	0.959677	0.936598	0.964457	0.0305309	0.179593
TaSTP28-3B		15min	1.17523	1.33435	1.14436	1.21798	0.101954	0.0235897
TaSTP28-3B		30min	2.4989	2.52475	2.81473	2.61279	0.175363	0.00111405
TaSTP3-3B.1	Fielder	0	0.96854	0.981214	1.05025	1	0.0439734	0.5
TaSTP3-3B.1		5min	1.02331	0.954896	0.885904	0.954703	0.0687031	0.199693
TaSTP3-3B.1		15min	0.965191	0.985482	0.869714	0.940129	0.0618191	0.125272
TaSTP3-3B.1		30min	0.686957	0.771688	0.705051	0.721232	0.0446228	0.000763299
TaSTP3-3B.1	Y158	0	0.648286	0.643824	0.615397	0.635836	0.0178407	0.000856297
TaSTP3-3B.1		5min	0.873561	0.790237	0.85222	0.838673	0.0432828	0.005297
TaSTP3-3B.1		15min	1.0028	1.03858	0.911481	0.984286	0.0655405	0.374965
TaSTP3-3B.1		30min	0.720029	0.94371	0.863387	0.842375	0.113311	0.0621708
TaSTP14-4D	Fielder	0	1.05891	0.866248	1.07484	1	0.116106	0.5
TaSTP14-4D		5min	1.34177	1.35863	0.822509	1.1743	0.304781	0.216562
TaSTP14-4D		15min	1.03663	1.04249	0.971783	1.01697	0.0392417	0.414541
TaSTP14-4D		30min	0.252423	0.322788	0.439467	0.338226	0.094473	0.000919053
TaSTP14-4D	Y158	0	1.03755	0.715207	1.136	0.962917	0.220098	0.406424
TaSTP14-4D		5min	1.00123	0.870717	1.21825	1.03007	0.17555	0.409259
TaSTP14-4D		15min	1.03324	1.0633	1.13133	1.07596	0.0502535	0.190884
TaSTP14-4D		30min	0.600197	1.01436	0.987566	0.867376	0.231772	0.220964
TaSTP7-5A.1	Fielder	0	0.928759	0.953893	1.11735	1	0.1024	0.5
TaSTP7-5A.1		5min	1.21284	1.1163	1.04806	1.12573	0.0827922	0.0883157
TaSTP7-5A.1		15min	0.99779	0.86618	1.0342	0.966056	0.0883899	0.343353
TaSTP7-5A.1		30min	1.10632	0.839451	0.936249	0.960673	0.1351	0.354891
TaSTP7-5A.1	Y158	0	0.778151	0.815446	0.785864	0.793154	0.0196874	0.0340105
TaSTP7-5A.1		5min	0.929887	1.09521	0.867087	0.964062	0.117839	0.355421
TaSTP7-5A.1		15min	0.841409	1.00239	1.02817	0.95732	0.101207	0.31735
TaSTP7-5A.1		30min	1.13833	1.08468	1.15371	1.12557	0.0362367	0.0786841
TaSTP7-5B.1	Fielder	0	1.13017	0.98419	0.885639	1	0.123031	0.5
TaSTP7-5B.1		5min	1.37377	1.43327	1.33132	1.37945	0.0512139	0.0104282
TaSTP7-5B.1		15min	1.34034	1.49488	1.33782	1.39101	0.0899638	0.00688279
TaSTP7-5B.1		30min	1.16634	1.52944	1.35137	1.34905	0.181563	0.0294424
TaSTP7-5B.1	Y158	0	0.777326	0.686828	0.753132	0.739095	0.0468533	0.0262253
TaSTP7-5B.1		5min	1.03612	0.926328	0.938497	0.966982	0.0601853	0.352604
TaSTP7-5B.1		15min	1.31988	1.26034	1.27357	1.2846	0.0312649	0.0247665
TaSTP7-5B.1		30min	1.72555	1.87977	1.67873	1.76135	0.105197	0.000683444
TaSTP7-5D.1	Fielder	0	1.16365	0.915911	0.92044	1	0.141742	0.5
TaSTP7-5D.1		5min	1.17719	1.49466	1.62918	1.43368	0.232087	0.0313529
TaSTP7-5D.1		15min	0.98826	1.10013	1.11793	1.06877	0.0702922	0.253723
TaSTP7-5D.1		30min	0.533815	0.568482	0.641706	0.581334	0.055082	0.0121231
TaSTP7-5D.1	Y158	0	1.03917	0.899824	0.828558	0.922517	0.107123	0.247497
TaSTP7-5D.1		5min	1.2284	1.52635	1.48944	1.41473	0.162418	0.0149255
TaSTP7-5D.1		15min	1.13409	1.11438	1.22067	1.15638	0.0565431	0.0935583
TaSTP7-5D.1		30min	2.26137	2.14212	2.16341	2.18897	0.0636007	0.000683248
TaSTP7-5A.2	Fielder	0	0.974566	1.02467	1.00077	1	0.0250606	0.5
TaSTP7-5A.2		5min	1.49852	1.63681	1.60335	1.57956	0.0721488	0.00118329
TaSTP7-5A.2		15min	1.16057	1.20686	1.09792	1.15512	0.0546732	0.012028
TaSTP7-5A.2		30min	0.516915	0.738523	0.805055	0.686831	0.150865	0.0328606
TaSTP7-5A.2	Y158	0	0.783679	1.0759	0.649757	0.836445	0.217917	0.161416
TaSTP7-5A.2		5min	1.02754	1.08608	1.07893	1.06418	0.0319375	0.0276136
TaSTP7-5A.2		15min	1.09053	1.10329	1.11594	1.10325	0.0127033	0.00406792
TaSTP7-5A.2		30min	0.871666	1.06741	1.15982	1.03296	0.147133	0.368543
TaSTP7-5B.2	Fielder	0	1.01844	1.01326	0.968302	1	0.0275734	0.5
TaSTP7-5B.2		5min	1.50786	1.48189	1.39454	1.46143	0.0593625	0.000786791
TaSTP7-5B.2		15min	1.18733	1.15821	1.08493	1.14349	0.0527605	0.0123786
TaSTP7-5B.2		30min	1.04536	0.968833	1.14838	1.05419	0.0901007	0.20486
TaSTP7-5B.2	Y158	0	0.907942	0.857359	0.989218	0.918173	0.066522	0.0775184
TaSTP7-5B.2		5min	1.38627	1.31273	1.42543	1.37481	0.0572212	0.00118597
TaSTP7-5B.2		15min	1.22632	1.32467	1.41813	1.32304	0.0959157	0.0106715
TaSTP7-5B.2		30min	1.98708	1.96763	1.82368	1.92613	0.0892573	0.000751286

## Sheet: VEEN ANAYLISIS
The list of TaSTP genes upregulated in Fielder under chitin treatment
Gene name	Comparative groups
	Fi-0 vs Fi-5min	Fi-0 vs Fi-15min	Fi-0 vs Fi-30min
TaSTP1-2A	FALSE	TRUE	TRUE
TaSTP1-2D	TRUE	FALSE	FALSE
TaSTP3-2A	FALSE	TRUE	TRUE
TaSTP3-2B	FALSE	TRUE	TRUE
TaSTP3-2D	FALSE	TRUE	TRUE
TaSTP3-3A.1	FALSE	TRUE	TRUE
TaSTP6-2A	FALSE	TRUE	FALSE
TaSTP6-2D	TRUE	TRUE	TRUE
TaSTP7-5A.2	TRUE	TRUE	FALSE
TaSTP7-5B.1	TRUE	TRUE	TRUE
TaSTP7-5B.2	TRUE	TRUE	FALSE
TaSTP7-5D.1	TRUE	FALSE	FALSE
TaSTP13-4A	TRUE	TRUE	TRUE
TaSTP13-4B	TRUE	TRUE	TRUE
TaSTP13-4D	TRUE	TRUE	TRUE
TaSTP15-2A	TRUE	TRUE	TRUE
TaSTP16-2B	TRUE	TRUE	TRUE
TaSTP19-4A	TRUE	TRUE	TRUE
TaSTP26-5A	TRUE	TRUE	TRUE
TaSTP28-3A	TRUE	TRUE	TRUE
TaSTP28-3B	TRUE	TRUE	FALSE
The list of TaSTP genes upregulated in Yangmai 158 under chitin treatment
Gene name	Comparative groups
	Y158-0 vs Y158-5min	Y158-0 vs Y158-15min	Y158-0 vs Y158-30min
TaSTP1-2A	FALSE	FALSE	TRUE
TaSTP1-2D	TRUE	TRUE	TRUE
TaSTP3-2A	TRUE	TRUE	TRUE
TaSTP3-2B	TRUE	TRUE	TRUE
TaSTP3-2D	TRUE	TRUE	TRUE
TaSTP3-3A.1	FALSE	TRUE	TRUE
TaSTP3-3B.1	TRUE	TRUE	TRUE
TaSTP6-2A	FALSE	TRUE	TRUE
TaSTP6-2D	FALSE	TRUE	FALSE
TaSTP6-2B	TRUE	TRUE	TRUE
TaSTP7-5A.1	FALSE	FALSE	TRUE
TaSTP7-5B.1	TRUE	TRUE	TRUE
TaSTP7-5B.2	TRUE	TRUE	TRUE
TaSTP7-5D.1	TRUE	TRUE	TRUE
TaSTP13-4A	TRUE	TRUE	TRUE
TaSTP13-4B	TRUE	TRUE	TRUE
TaSTP13-4D	TRUE	TRUE	TRUE
TaSTP13-6A	TRUE	TRUE	FALSE
TaSTP13-6B	TRUE	TRUE	FALSE
TaSTP15-2A	TRUE	TRUE	TRUE
TaSTP16-2B	FALSE	TRUE	TRUE
TaSTP17-2A	TRUE	FALSE	TRUE
TaSTP17-2D	FALSE	FALSE	TRUE
TaSTP19-4A	TRUE	FALSE	FALSE
TaSTP25-5D	TRUE	TRUE	TRUE
TaSTP26-5A	TRUE	TRUE	TRUE
TaSTP25-5B	FALSE	TRUE	FALSE
TaSTP26-5D	TRUE	TRUE	FALSE
TaSTP27-1A	TRUE	TRUE	TRUE
TaSTP28-1B.1	TRUE	TRUE	TRUE
TaSTP28-3B	TRUE	TRUE	TRUE
TaSTP28-3D	TRUE	TRUE	FALSE
TaSTP28-3A	FALSE	TRUE	TRUE
The list of TaSTP genes downregulated in Fielder under chitin treatment
Gene name	Comparative groups
	Fi-0 vs Fi-5min	Fi-0 vs Fi-15min	Fi-0 vs Fi-30min
TaSTP1-2D	FALSE	FALSE	TRUE
TaSTP3-3B.1	FALSE	FALSE	TRUE
TaSTP6-2B	TRUE	TRUE	TRUE
TaSTP7-5A.2	FALSE	FALSE	TRUE
TaSTP7-5D.1	FALSE	FALSE	TRUE
TaSTP13-4B.1	TRUE	TRUE	TRUE
TaSTP13-4D.1	FALSE	FALSE	TRUE
TaSTP13-6A	TRUE	TRUE	TRUE
TaSTP14-5A	TRUE	TRUE	TRUE
TaSTP14-4B	FALSE	FALSE	TRUE
TaSTP14-4D	FALSE	FALSE	TRUE
TaSTP15-2B	TRUE	TRUE	FALSE
TaSTP17-2B.1	TRUE	TRUE	TRUE
TaSTP17-2D	FALSE	FALSE	TRUE
TaSTP18-2B	FALSE	TRUE	FALSE
TaSTP19-7A	TRUE	TRUE	FALSE
TaSTP19-7D	TRUE	FALSE	FALSE
TaSTP25-5A	TRUE	FALSE	FALSE
TaSTP25-5D	TRUE	FALSE	TRUE
TaSTP26-5B	FALSE	TRUE	TRUE
TaSTP28-1B.1	TRUE	FALSE	FALSE
The list of TaSTP genes downregulated in Yangmai 158 under chitin treatment
Gene name	Comparative groups
	Y158-0 vs Y158-5min	Y158-0 vs Y158-15min	Y158-0 vs Y158-30min
TaSTP3-3A.1	TRUE	FALSE	FALSE
TaSTP15-2B	TRUE	TRUE	FALSE
TaSTP18-2D	TRUE	FALSE	FALSE
TaSTP11-6A	FALSE	TRUE	TRUE
TaSTP13-4D.1	FALSE	TRUE	TRUE
TaSTP19-4A	FALSE	TRUE	TRUE
TaSTP19-7A	FALSE	TRUE	TRUE
TaSTP19-7D	FALSE	TRUE	TRUE
TaSTP14-5A	FALSE	FALSE	TRUE
TaSTP17-2B.1	FALSE	FALSE	TRUE
TaSTP26-5B	FALSE	FALSE	TRUE
TaSTP26-5D	FALSE	FALSE	TRUE
